# Supplementary material for: Commonalities and Specificities in Wheat (Triticum aestivum L.) Responses to Aluminum Toxicity and Low Phosphorus Revealed by Transcriptomics and Targeted Metabolomics
Source: Int J Mol Sci. 2024 Aug 27;25(17):9273. doi: 10.3390/ijms25179273 (PMC11395158; doi:10.3390/ijms25179273)
Supplement: Supplementary file 1 [file ijms-25-09273-s001.zip]

Archive with 11 entries (11 files):
- Figure S1. Correlation between samples.pdf
- Figure S2. Correlation analusis of gene expression between Transcriptome data and qRT-PCR results.pdf
- Table S1. Sequences of primers used in qRT-PCR analysis.xlsx
- Table S2. Statistical results from the sequencing data and comparison analysis .xlsx
- Table S3. Expression and functional annotation of DEGs in eight comparisons in response to Al and LP (9 sheets contained).xlsx
- Table S4. GO annotations analysis of DEGs in eight comparisons response to Al and LP stresses (8 sheets contained).xlsx
- Table S5. Expression and functional annotation of TFs in eight comparisons in response to Al and LP (10 sheets contained).xlsx
- Table S6. Expression and functional annotation of DEGs related to phenylpropanoid and flavonoid metabolism.xlsx
- Table S7. Expression and functional annotation of DEGs related to carbohydrate metabolism.xlsx
- Table S8. Effects of Al and LP interactions on mean concentrations of flavonoids in two genotypes wheat roots.xlsx
- Table S9. Effects of Al and LP interactions on mean concentrations of carbohydrates in two genotypes wheat roots.xlsx
