# Supplementary material for: Commonalities and Specificities in Wheat (Triticum aestivum L.) Responses to Aluminum Toxicity and Low Phosphorus Revealed by Transcriptomics and Targeted Metabolomics
Source: Int J Mol Sci. 2024 Aug 27;25(17):9273. doi: 10.3390/ijms25179273 (PMC11395158; doi:10.3390/ijms25179273)
Supplement: Supplementary file 1 [file ijms-25-09273-s001.zip › Table S1. Sequences of primers used in qRT-PCR analysis.xlsx]

## Sheet: Table S1
Table S1. Sequences of primers used in qRT-PCR analysis
Gene name/ID	Forward primer sequence 5'-3'	Reverse primer sequence 5'-3'
PAL (TraesCS6A02G222700)	TCAATGCCAATGTCACGCCGT	TTCCTTGGGTTGCAGCTCGAA
PAL (TraesCS6B02G258600)	AGGCGTTCAAGATAGCAGGCA	CGCAGAACACGGCAGAAATGA
4CL (TraesCS7A02G496200)	ACAAGGACGGTTGGCTGCATA	TCAGAGCCTTCAATCCGCACA
C4H (TraesCS7B02G299500)	ACAACTATGGCGACTTCATCCCC	CGCATCGGAGCTTGTTCTTGTC
CHS (TraesCS2B02G558400)	AGAACCCCAACATGTGCGCCTA	AAGACGAGGTGGGTGATCTTGG
CHS (TraesCS2B02G613100)	AATACGGCAACATGTCAAGCGC	ATTGATGGAGACGCTGTGGAGG
CHI (TraesCS5A02G146900)	AGGAGATCAAGGGGTCGCAGTA	CCTCCTTGCCTTCTGTCACGAA
CHI (TraesCS5B02G145800)	AGGAGATCAAGGGGTCGCAGTA	TCACGAACGATATCTCTGGCGC
F3H (TraesCS2B02G613300)	CACGGCCATTACTTGAGCAACG	CATCTTGCGGCGGTACATTTCC
FNS (TraesCS2D02G043500)	GCTGTCGAACACGTCCATCATC	CCTCCTCCTTGTGCCGAATCAT
