# Supplementary material for: Commonalities and Specificities in Wheat (Triticum aestivum L.) Responses to Aluminum Toxicity and Low Phosphorus Revealed by Transcriptomics and Targeted Metabolomics
Source: Int J Mol Sci. 2024 Aug 27;25(17):9273. doi: 10.3390/ijms25179273 (PMC11395158; doi:10.3390/ijms25179273)
Supplement: Supplementary file 1 [file ijms-25-09273-s001.zip › Table S3. Expression and functional annotation of DEGs in eight comparisons in response to Al and LP (9 sheets contained).xlsx]

## Sheet: Table S3-1
Table S3-1. Expression and functional annotation of DEGs in Fielder_Al vs. CK
Gene_id	Fielder_Al	Fielder_CK	FC(Fielder_Al/Fielder_CK)	Log2FC(Fielder_Al/Fielder_CK)	Pvalue	Padjust	Significant	Regulate	Gene description	GO_id	GO_term	KO_id	KO_name	Pathway_id	Pathway_definition	EggNOG_id	EggNOG_Functional Categories	NR_hit-name	NR_description	Swiss-Prot_hit-name	Swiss-Prot_description	Pfam_id	Domain	Domain description
ENSRNA050016031	103.8	10.5433	10.215	3.35269	0.00423812	0.0440765	yes	up	Eukaryotic large subunit ribosomal RNA	GO:000449	MF:monooxygenase activity;	------	------	------	------	ENOG4111JHC	S:Function unknown	ACN31742.1	unknown [Zea mays]	------	------	------	------	------
ENSRNA050022919	4.28333	0.456667	3.154	1.65722	5.74698e-08	2.13524e-06	yes	up	Small nucleolar RNA SNORD25	GO:001602	CC:integral component of membrane;	------	------	------	------	------	------	KAE8783833.1	hypothetical protein D1007_42664 [Hordeum vulgare]	------	------	------	------	------
ENSRNA050024569	14.57	6.78333	2.123	1.0864	0.000222955	0.0037483	yes	up	Eukaryotic small subunit ribosomal RNA	------	------	------	------	------	------	ENOG41129JI;ENOG4111DBJ;ENOG41123PQ	S:Function unknown;	PHT29099.1	hypothetical protein CQW23_31306 [Capsicum baccatum]	------	------	------	------	------
TraesCS1A02G012600	22.12	9.10333	2.375	1.24764	4.91331e-16	5.32771e-14	yes	up	-	GO:000551	MF:protein binding;	------	------	------	------	COG4886;ENOG410YB0Y	S:Function unknown;	KAF6981709.1	hypothetical protein CFC21_000168 [Triticum aestivum]	sp|Q9M5J8|PGIP2_ARATH;	Polygalacturonase inhibitor 2 OS=Arabidopsis thaliana OX=3702 GN=PGIP2 PE=2 SV=2;	PF13855.8;PF12799.9;PF08263.14	LRR_8;LRR_4;LRRNT_2	Leucine rich repeat;Leucine Rich repeats;Leucine rich repeat N-terminal domain
TraesCS1A02G016100	1.47	0.553333	2.57	1.36182	2.78072e-06	7.50578e-05	yes	up	-	GO:0006468;GO:0048544;GO:0016021;GO:0004674;GO:0106311;GO:0004672;GO:0005524;GO:010631	BP:protein phosphorylation;BP:recognition of pollen;CC:integral component of membrane;MF:protein serine/threonine kinase activity;MF:old GO;MF:protein kinase activity;MF:ATP binding;MF:old GO;	------	------	------	------	COG0515	T:Signal transduction mechanisms	KAF6981743.1	hypothetical protein CFC21_000201 [Triticum aestivum]	sp|O64477|Y2913_ARATH;	G-type lectin S-receptor-like serine/threonine-protein kinase At2g19130 OS=Arabidopsis thaliana OX=3702 GN=At2g19130 PE=2 SV=1;	PF00069.27;PF07714.19;PF01453.26;PF08276.13;PF00954.22;PF00024.28	Pkinase;PK_Tyr_Ser-Thr;B_lectin;PAN_2;S_locus_glycop;PAN_1	Protein kinase domain;Protein tyrosine and serine/threonine kinase;D-mannose binding lectin;PAN-like domain;S-locus glycoprotein domain;PAN domain
TraesCS1A02G038100	26.3433	11.07	2.31	1.20811	3.21713e-14	2.82084e-12	yes	up	Histone H2A [Source:UniProtKB/TrEMBL;Acc:W4ZWK0]	GO:0006342;GO:0005634;GO:0000786;GO:0005694;GO:0003677;GO:004698	BP:chromatin silencing;CC:nucleus;CC:nucleosome;CC:chromosome;MF:DNA binding;MF:protein heterodimerization activity;	K11251	H2A	------	------	COG5262	B:Chromatin structure and dynamics	KAF6982004.1	hypothetical protein CFC21_000445 [Triticum aestivum]	sp|P02277|H2A3_WHEAT;	Histone H2A.2.2 OS=Triticum aestivum OX=4565 PE=1 SV=1;	PF16211.7;PF00125.26;PF00808.25	Histone_H2A_C;Histone;CBFD_NFYB_HMF	C-terminus of histone H2A;Core histone H2A/H2B/H3/H4;Histone-like transcription factor
TraesCS1A02G038200	248.5	85.6367	2.83	1.5006	3.03699e-53	2.95919e-50	yes	up	Histone H2A [Source:UniProtKB/TrEMBL;Acc:W4ZYU1]	GO:0006342;GO:0005634;GO:0000786;GO:0005694;GO:0003677;GO:004698	BP:chromatin silencing;CC:nucleus;CC:nucleosome;CC:chromosome;MF:DNA binding;MF:protein heterodimerization activity;	K11251	H2A	------	------	COG5262	B:Chromatin structure and dynamics	XP_037481854.1	histone H2A.2.1 [Triticum dicoccoides]	sp|P02276|H2A2_WHEAT;	Histone H2A.2.1 OS=Triticum aestivum OX=4565 PE=1 SV=1;	PF16211.7;PF00125.26;PF00808.25	Histone_H2A_C;Histone;CBFD_NFYB_HMF	C-terminus of histone H2A;Core histone H2A/H2B/H3/H4;Histone-like transcription factor
TraesCS1A02G135700	5.02	2.46	2.015	1.01109	2.6204e-08	1.04485e-06	yes	up	Ferrochelatase [Source:UniProtKB/TrEMBL;Acc:A0A341NLD9]	GO:0006783;GO:0005739;GO:0009507;GO:000432	BP:heme biosynthetic process;CC:mitochondrion;CC:chloroplast;MF:ferrochelatase activity;	K01772	hemH, FECH	map00860;map01240	Porphyrin and chlorophyll metabolism;Biosynthesis of cofactors	COG0276	H:Coenzyme transport and metabolism	KAF6983186.1	hypothetical protein CFC21_001444 [Triticum aestivum]	sp|Q0DIV0|HEMH2_ORYSJ;	Ferrochelatase-2, chloroplastic OS=Oryza sativa subsp. japonica OX=39947 GN=Os05g0361200 PE=2 SV=1;	PF00762.21;PF00504.23	Ferrochelatase;Chloroa_b-bind	Ferrochelatase;Chlorophyll A-B binding protein
TraesCS1A02G163000	9.16	3.82667	2.363	1.2404	3.24157e-08	1.26913e-06	yes	up	-	GO:001602	CC:integral component of membrane;	------	------	------	------	ENOG411089C	S:Function unknown	KAF6983543.1	hypothetical protein CFC21_001715 [Triticum aestivum]	------	------	PF05553.13	DUF761	Cotton fibre expressed protein
TraesCS1A02G200100	4.69	2.11333	2.176	1.12185	2.19222e-05	0.00047933	yes	up	Peroxidase [Source:UniProtKB/TrEMBL;Acc:W4ZLM0]	GO:0006979;GO:0042744;GO:0005576;GO:0009505;GO:0009506;GO:0020037;GO:0046872;GO:000460	BP:response to oxidative stress;BP:hydrogen peroxide catabolic process;CC:extracellular region;CC:plant-type cell wall;CC:plasmodesma;MF:heme binding;MF:metal ion binding;MF:peroxidase activity;	K00430	E1.11.1.7	map00940	Phenylpropanoid biosynthesis	ENOG41103WZ;ENOG4111F7T;ENOG410YDTD	S:Function unknown;G:Carbohydrate transport and metabolism;G:Carbohydrate transport and metabolism	EMS60130.1	Peroxidase 5 [Triticum urartu]	sp|A7QEU4|PER5_VITVI;	Peroxidase 5 OS=Vitis vinifera OX=29760 GN=GSVIVT00037159001 PE=1 SV=2;	PF00141.25	peroxidase	Peroxidase
TraesCS1A02G229000	152.667	64.5933	2.306	1.2052	2.13462e-33	9.77979e-31	yes	up	Histone H3 [Source:UniProtKB/TrEMBL;Acc:A0A077RTJ8]	GO:0005634;GO:0005694;GO:0000786;GO:0003677;GO:004698	CC:nucleus;CC:chromosome;CC:nucleosome;MF:DNA binding;MF:protein heterodimerization activity;	K11253	H3	------	------	COG2036	B:Chromatin structure and dynamics	KAF8733139.1	hypothetical protein HU200_015512 [Digitaria exilis]	sp|P68429|H32_MEDSA;	Histone H3.2 OS=Medicago sativa OX=3879 GN=H3-1.1 PE=1 SV=2;	PF00125.26;PF15511.8;PF15630.8	Histone;CENP-T_C;CENP-S	Core histone H2A/H2B/H3/H4;Centromere kinetochore component CENP-T histone fold;CENP-S protein
TraesCS1A02G261900	44.8067	18.6467	2.347	1.23093	1.05614e-34	5.25645e-32	yes	up	Histone H3 [Source:UniProtKB/TrEMBL;Acc:A0A077RTJ8]	GO:0005634;GO:0005694;GO:0000786;GO:0003677;GO:004698	CC:nucleus;CC:chromosome;CC:nucleosome;MF:DNA binding;MF:protein heterodimerization activity;	K11253	H3	------	------	------	------	RWV87807.1	hypothetical protein GW17_00050162 [Ensete ventricosum]	sp|P68429|H32_MEDSA;	Histone H3.2 OS=Medicago sativa OX=3879 GN=H3-1.1 PE=1 SV=2;	PF00125.26;PF15511.8;PF15630.8	Histone;CENP-T_C;CENP-S	Core histone H2A/H2B/H3/H4;Centromere kinetochore component CENP-T histone fold;CENP-S protein
TraesCS1A02G262000	37.7133	12.49	2.95	1.56059	3.62064e-25	8.75803e-23	yes	up	Histone H4 variant TH011 [Source:UniProtKB/Swiss-Prot;Acc:P62785]	GO:0090114;GO:0006334;GO:0009414;GO:0006886;GO:0009579;GO:0005730;GO:0005789;GO:0005634;GO:0000786;GO:0005774;GO:0030127;GO:0005886;GO:0005694;GO:0005829;GO:0009506;GO:0009507;GO:0046872;GO:0003677;GO:004698	BP:COPII-coated vesicle budding;BP:nucleosome assembly;BP:response to water deprivation;BP:intracellular protein transport;CC:thylakoid;CC:nucleolus;CC:endoplasmic reticulum membrane;CC:nucleus;CC:nucleosome;CC:vacuolar membrane;CC:COPII vesicle coat;CC:plasma membrane;CC:chromosome;CC:cytosol;CC:plasmodesma;CC:chloroplast;MF:metal ion binding;MF:DNA binding;MF:protein heterodimerization activity;	K11254;K11253	H4;H3	------	------	------	------	RYR11711.1	hypothetical protein Ahy_B04g069232 isoform C [Arachis hypogaea]	sp|P62785|H41_WHEAT;	Histone H4 variant TH011 OS=Triticum aestivum OX=4565 PE=3 SV=2;	PF15511.8;PF02969.19;PF15630.8;PF00125.26	CENP-T_C;TAF;CENP-S;Histone	Centromere kinetochore component CENP-T histone fold;TATA box binding protein associated factor;CENP-S protein;Core histone H2A/H2B/H3/H4
TraesCS1A02G274300	101.687	47.2333	2.091	1.06395	3.6782e-10	1.91902e-08	yes	up	Histone H3.2 [Source:UniProtKB/Swiss-Prot;Acc:P68428]	GO:0005634;GO:0005694;GO:0000786;GO:0003677;GO:004698	CC:nucleus;CC:chromosome;CC:nucleosome;MF:DNA binding;MF:protein heterodimerization activity;	K11253	H3	------	------	COG2036	B:Chromatin structure and dynamics	XP_022154562.1	uncharacterized protein LOC111021800 [Momordica charantia]	sp|P68429|H32_MEDSA;	Histone H3.2 OS=Medicago sativa OX=3879 GN=H3-1.1 PE=1 SV=2;	PF00125.26;PF15511.8;PF15630.8	Histone;CENP-T_C;CENP-S	Core histone H2A/H2B/H3/H4;Centromere kinetochore component CENP-T histone fold;CENP-S protein
TraesCS1A02G287800	130.243	53.3733	2.38	1.25105	1.62851e-23	3.45589e-21	yes	up	Histone H4 [Source:UniProtKB/TrEMBL;Acc:A0A077RYQ1]	GO:0006334;GO:0009414;GO:0009579;GO:0005730;GO:0005634;GO:0000786;GO:0005774;GO:0005886;GO:0005694;GO:0005829;GO:0009506;GO:0009507;GO:0003677;GO:004698	BP:nucleosome assembly;BP:response to water deprivation;CC:thylakoid;CC:nucleolus;CC:nucleus;CC:nucleosome;CC:vacuolar membrane;CC:plasma membrane;CC:chromosome;CC:cytosol;CC:plasmodesma;CC:chloroplast;MF:DNA binding;MF:protein heterodimerization activity;	K11254;K11253	H4;H3	------	------	COG2036	B:Chromatin structure and dynamics	VAH20019.1	unnamed protein product [Triticum turgidum subsp. durum]	sp|P62785|H41_WHEAT;	Histone H4 variant TH011 OS=Triticum aestivum OX=4565 PE=3 SV=2;	PF15511.8;PF02969.19;PF15630.8;PF00125.26	CENP-T_C;TAF;CENP-S;Histone	Centromere kinetochore component CENP-T histone fold;TATA box binding protein associated factor;CENP-S protein;Core histone H2A/H2B/H3/H4
TraesCS1A02G291500	59.7533	20.7267	2.819	1.49534	1.18223e-28	3.8579e-26	yes	up	Histone H4 [Source:UniProtKB/TrEMBL;Acc:A0A077RYQ1]	GO:0006334;GO:0009414;GO:0009579;GO:0005730;GO:0005634;GO:0000786;GO:0005774;GO:0005886;GO:0005694;GO:0005829;GO:0009506;GO:0009507;GO:0003677;GO:004698	BP:nucleosome assembly;BP:response to water deprivation;CC:thylakoid;CC:nucleolus;CC:nucleus;CC:nucleosome;CC:vacuolar membrane;CC:plasma membrane;CC:chromosome;CC:cytosol;CC:plasmodesma;CC:chloroplast;MF:DNA binding;MF:protein heterodimerization activity;	K11254;K11253	H4;H3	------	------	COG2036	B:Chromatin structure and dynamics	VAH01920.1	unnamed protein product [Triticum turgidum subsp. durum]	sp|P62785|H41_WHEAT;	Histone H4 variant TH011 OS=Triticum aestivum OX=4565 PE=3 SV=2;	PF15511.8;PF02969.19;PF15630.8;PF00125.26	CENP-T_C;TAF;CENP-S;Histone	Centromere kinetochore component CENP-T histone fold;TATA box binding protein associated factor;CENP-S protein;Core histone H2A/H2B/H3/H4
TraesCS1A02G291600	63.59	22.1433	2.798	1.48425	4.47965e-26	1.1607e-23	yes	up	Histone H4 variant TH011 [Source:UniProtKB/Swiss-Prot;Acc:P62785]	GO:0006334;GO:0009414;GO:0009579;GO:0005730;GO:0005634;GO:0000786;GO:0005774;GO:0005886;GO:0005694;GO:0005829;GO:0009506;GO:0009507;GO:0003677;GO:004698	BP:nucleosome assembly;BP:response to water deprivation;CC:thylakoid;CC:nucleolus;CC:nucleus;CC:nucleosome;CC:vacuolar membrane;CC:plasma membrane;CC:chromosome;CC:cytosol;CC:plasmodesma;CC:chloroplast;MF:DNA binding;MF:protein heterodimerization activity;	K11254;K11253	H4;H3	------	------	COG2036	B:Chromatin structure and dynamics	VAH08308.1	unnamed protein product [Triticum turgidum subsp. durum]	sp|P62785|H41_WHEAT;	Histone H4 variant TH011 OS=Triticum aestivum OX=4565 PE=3 SV=2;	PF15511.8;PF02969.19;PF15630.8;PF00125.26	CENP-T_C;TAF;CENP-S;Histone	Centromere kinetochore component CENP-T histone fold;TATA box binding protein associated factor;CENP-S protein;Core histone H2A/H2B/H3/H4
TraesCS1A02G291700	85.3	29.12	2.857	1.51433	1.00914e-30	3.90019e-28	yes	up	Histone H4 [Source:UniProtKB/TrEMBL;Acc:A0A077RYQ1]	GO:0006334;GO:0009414;GO:0009579;GO:0005730;GO:0005634;GO:0000786;GO:0005774;GO:0005886;GO:0005694;GO:0005829;GO:0009506;GO:0009507;GO:0003677;GO:004698	BP:nucleosome assembly;BP:response to water deprivation;CC:thylakoid;CC:nucleolus;CC:nucleus;CC:nucleosome;CC:vacuolar membrane;CC:plasma membrane;CC:chromosome;CC:cytosol;CC:plasmodesma;CC:chloroplast;MF:DNA binding;MF:protein heterodimerization activity;	K11254	H4	------	------	COG2036	B:Chromatin structure and dynamics	KAG8073198.1	hypothetical protein GUJ93_ZPchr0006g44158 [Zizania palustris]	sp|P62785|H41_WHEAT;	Histone H4 variant TH011 OS=Triticum aestivum OX=4565 PE=3 SV=2;	PF15511.8;PF02969.19;PF15630.8;PF00125.26	CENP-T_C;TAF;CENP-S;Histone	Centromere kinetochore component CENP-T histone fold;TATA box binding protein associated factor;CENP-S protein;Core histone H2A/H2B/H3/H4
TraesCS1A02G295400	95.1167	41.04	2.262	1.17754	3.98662e-18	5.29363e-16	yes	up	Histone H4 variant TH011 [Source:UniProtKB/Swiss-Prot;Acc:P62785]	GO:0006334;GO:0009414;GO:0009579;GO:0005730;GO:0005634;GO:0000786;GO:0005774;GO:0005886;GO:0005694;GO:0005829;GO:0009506;GO:0009507;GO:0003677;GO:004698	BP:nucleosome assembly;BP:response to water deprivation;CC:thylakoid;CC:nucleolus;CC:nucleus;CC:nucleosome;CC:vacuolar membrane;CC:plasma membrane;CC:chromosome;CC:cytosol;CC:plasmodesma;CC:chloroplast;MF:DNA binding;MF:protein heterodimerization activity;	K11254	H4	------	------	COG2036	B:Chromatin structure and dynamics	VAH01920.1	unnamed protein product [Triticum turgidum subsp. durum]	sp|P62785|H41_WHEAT;	Histone H4 variant TH011 OS=Triticum aestivum OX=4565 PE=3 SV=2;	PF15511.8;PF02969.19;PF15630.8;PF00125.26	CENP-T_C;TAF;CENP-S;Histone	Centromere kinetochore component CENP-T histone fold;TATA box binding protein associated factor;CENP-S protein;Core histone H2A/H2B/H3/H4
TraesCS1A02G295700	105.56	42.8433	2.408	1.26769	1.23009e-26	3.41763e-24	yes	up	Histone H4 [Source:UniProtKB/TrEMBL;Acc:A0A077RYQ1]	GO:0006334;GO:0009414;GO:0009579;GO:0005730;GO:0005634;GO:0000786;GO:0005774;GO:0005886;GO:0005694;GO:0005829;GO:0009506;GO:0009507;GO:0003677;GO:004698	BP:nucleosome assembly;BP:response to water deprivation;CC:thylakoid;CC:nucleolus;CC:nucleus;CC:nucleosome;CC:vacuolar membrane;CC:plasma membrane;CC:chromosome;CC:cytosol;CC:plasmodesma;CC:chloroplast;MF:DNA binding;MF:protein heterodimerization activity;	K11254;K11253	H4;H3	------	------	COG2036	B:Chromatin structure and dynamics	VAH01920.1	unnamed protein product [Triticum turgidum subsp. durum]	sp|P62785|H41_WHEAT;	Histone H4 variant TH011 OS=Triticum aestivum OX=4565 PE=3 SV=2;	PF15511.8;PF02969.19;PF15630.8;PF00125.26	CENP-T_C;TAF;CENP-S;Histone	Centromere kinetochore component CENP-T histone fold;TATA box binding protein associated factor;CENP-S protein;Core histone H2A/H2B/H3/H4
TraesCS1A02G305200	1.59667	0.656667	2.403	1.26473	0.000187574	0.00322319	yes	up	Protein DETOXIFICATION [Source:UniProtKB/TrEMBL;Acc:W4ZRS6]	GO:0055085;GO:0042908;GO:0016021;GO:0016020;GO:0110165;GO:0015297;GO:0015238;GO:004291	BP:transmembrane transport;BP:xenobiotic transport;CC:integral component of membrane;CC:membrane;CC:cellular anatomical entity;MF:antiporter activity;MF:drug transmembrane transporter activity;MF:xenobiotic transporter activity;	------	------	------	------	COG0534	V:Defense mechanisms	XP_037419400.1	protein DETOXIFICATION 42-like isoform X1 [Triticum dicoccoides]	sp|Q9SYD6|DTX42_ARATH;	Protein DETOXIFICATION 42 OS=Arabidopsis thaliana OX=3702 GN=DTX42 PE=2 SV=2;	PF01554.20;PF14667.8	MatE;Polysacc_synt_C	MatE;Polysaccharide biosynthesis C-terminal domain
TraesCS1A02G359800	68.4667	25.52	2.636	1.39808	7.03243e-32	2.86182e-29	yes	up	Histone H3 [Source:UniProtKB/TrEMBL;Acc:A0A077RTJ8]	GO:0005634;GO:0005694;GO:0000786;GO:0003677;GO:004698	CC:nucleus;CC:chromosome;CC:nucleosome;MF:DNA binding;MF:protein heterodimerization activity;	K11253	H3	------	------	ENOG41104XS	S:Function unknown	KAF8704946.1	hypothetical protein HU200_031190 [Digitaria exilis]	sp|P68429|H32_MEDSA;	Histone H3.2 OS=Medicago sativa OX=3879 GN=H3-1.1 PE=1 SV=2;	PF00125.26;PF15511.8;PF15630.8	Histone;CENP-T_C;CENP-S	Core histone H2A/H2B/H3/H4;Centromere kinetochore component CENP-T histone fold;CENP-S protein
TraesCS1A02G359900	44.8167	18.91	2.299	1.20125	3.42848e-13	2.64054e-11	yes	up	Histone H4 variant TH011 [Source:UniProtKB/Swiss-Prot;Acc:P62785]	GO:0090114;GO:0006334;GO:0009414;GO:0006886;GO:0009579;GO:0005730;GO:0005789;GO:0005634;GO:0000786;GO:0005774;GO:0030127;GO:0005886;GO:0005694;GO:0005829;GO:0009506;GO:0009507;GO:0046872;GO:0003677;GO:004698	BP:COPII-coated vesicle budding;BP:nucleosome assembly;BP:response to water deprivation;BP:intracellular protein transport;CC:thylakoid;CC:nucleolus;CC:endoplasmic reticulum membrane;CC:nucleus;CC:nucleosome;CC:vacuolar membrane;CC:COPII vesicle coat;CC:plasma membrane;CC:chromosome;CC:cytosol;CC:plasmodesma;CC:chloroplast;MF:metal ion binding;MF:DNA binding;MF:protein heterodimerization activity;	K11253	H3	------	------	COG2036	B:Chromatin structure and dynamics	VAH20019.1	unnamed protein product [Triticum turgidum subsp. durum]	sp|P62785|H41_WHEAT;	Histone H4 variant TH011 OS=Triticum aestivum OX=4565 PE=3 SV=2;	PF15511.8;PF02969.19;PF15630.8;PF00125.26	CENP-T_C;TAF;CENP-S;Histone	Centromere kinetochore component CENP-T histone fold;TATA box binding protein associated factor;CENP-S protein;Core histone H2A/H2B/H3/H4
TraesCS1A02G360000	100.353	27.8067	3.524	1.81718	3.00934e-70	5.07779e-67	yes	up	Histone H3 [Source:UniProtKB/TrEMBL;Acc:D8L9K7]	GO:0005634;GO:0005694;GO:0000786;GO:0003677;GO:004698	CC:nucleus;CC:chromosome;CC:nucleosome;MF:DNA binding;MF:protein heterodimerization activity;	K11253	H3	------	------	COG2036	B:Chromatin structure and dynamics	KAF2925317.1	hypothetical protein DAI22_06g043200 [Oryza sativa Japonica Group]	sp|P68429|H32_MEDSA;	Histone H3.2 OS=Medicago sativa OX=3879 GN=H3-1.1 PE=1 SV=2;	PF00125.26;PF15511.8;PF15630.8;PF15715.7	Histone;CENP-T_C;CENP-S;PAF	Core histone H2A/H2B/H3/H4;Centromere kinetochore component CENP-T histone fold;CENP-S protein;PCNA-associated factor histone like domain
TraesCS1A02G360200	175.347	68.0367	2.517	1.33193	2.21172e-44	1.64526e-41	yes	up	Histone H3 [Source:UniProtKB/TrEMBL;Acc:A0A077RTJ8]	GO:0005634;GO:0005694;GO:0000786;GO:0003677;GO:004698	CC:nucleus;CC:chromosome;CC:nucleosome;MF:DNA binding;MF:protein heterodimerization activity;	K11253	H3	------	------	------	------	KAF8704946.1	hypothetical protein HU200_031190 [Digitaria exilis]	sp|P68429|H32_MEDSA;	Histone H3.2 OS=Medicago sativa OX=3879 GN=H3-1.1 PE=1 SV=2;	PF00125.26;PF15511.8;PF15630.8	Histone;CENP-T_C;CENP-S	Core histone H2A/H2B/H3/H4;Centromere kinetochore component CENP-T histone fold;CENP-S protein
TraesCS1A02G361600	154.01	59.2667	2.529	1.33857	1.92318e-21	3.40772e-19	yes	up	Histone H2B [Source:UniProtKB/TrEMBL;Acc:A0A341NUB2]	GO:0006334;GO:0005634;GO:0000786;GO:0046982;GO:000367	BP:nucleosome assembly;CC:nucleus;CC:nucleosome;MF:protein heterodimerization activity;MF:DNA binding;	K11252	H2B	------	------	------	------	XP_037424337.1	histone H2B.2-like [Triticum dicoccoides]	sp|P05621|H2B2_WHEAT;	Histone H2B.2 OS=Triticum aestivum OX=4565 PE=1 SV=2;	PF00125.26;PF00808.25	Histone;CBFD_NFYB_HMF	Core histone H2A/H2B/H3/H4;Histone-like transcription factor
TraesCS1A02G361700	115.2	54.9367	2.047	1.0338	2.16289e-16	2.46104e-14	yes	up	Histone H3 [Source:UniProtKB/TrEMBL;Acc:D8L9K7]	GO:0005634;GO:0005694;GO:0000786;GO:0003677;GO:004698	CC:nucleus;CC:chromosome;CC:nucleosome;MF:DNA binding;MF:protein heterodimerization activity;	K11253	H3	------	------	COG2036	B:Chromatin structure and dynamics	XP_037414924.1	histone H3.2-like [Triticum dicoccoides]	sp|P68429|H32_MEDSA;	Histone H3.2 OS=Medicago sativa OX=3879 GN=H3-1.1 PE=1 SV=2;	PF00125.26;PF15511.8;PF15630.8;PF15715.7	Histone;CENP-T_C;CENP-S;PAF	Core histone H2A/H2B/H3/H4;Centromere kinetochore component CENP-T histone fold;CENP-S protein;PCNA-associated factor histone like domain
TraesCS1A02G361900	95.18	44.1667	2.091	1.06391	1.03491e-17	1.33575e-15	yes	up	Histone H3 [Source:UniProtKB/TrEMBL;Acc:A0A077RTJ8]	GO:0005634;GO:0005694;GO:0000786;GO:0003677;GO:004698	CC:nucleus;CC:chromosome;CC:nucleosome;MF:DNA binding;MF:protein heterodimerization activity;	K11253	H3	------	------	COG2036	B:Chromatin structure and dynamics	CAB3472133.1	unnamed protein product [Digitaria exilis]	sp|P68429|H32_MEDSA;	Histone H3.2 OS=Medicago sativa OX=3879 GN=H3-1.1 PE=1 SV=2;	PF00125.26;PF15511.8;PF15630.8	Histone;CENP-T_C;CENP-S	Core histone H2A/H2B/H3/H4;Centromere kinetochore component CENP-T histone fold;CENP-S protein
TraesCS1A02G367900	290.943	125.307	2.357	1.23691	5.42238e-49	4.74843e-46	yes	up	Histone H2B [Source:UniProtKB/TrEMBL;Acc:A0A0C4BIL4]	GO:0006334;GO:0005634;GO:0000786;GO:0005694;GO:0003677;GO:004698	BP:nucleosome assembly;CC:nucleus;CC:nucleosome;CC:chromosome;MF:DNA binding;MF:protein heterodimerization activity;	K11252	H2B	------	------	------	------	XP_020180105.1	histone H2B.2 [Aegilops tauschii subsp. strangulata]	sp|P05621|H2B2_WHEAT;	Histone H2B.2 OS=Triticum aestivum OX=4565 PE=1 SV=2;	PF00125.26;PF00808.25	Histone;CBFD_NFYB_HMF	Core histone H2A/H2B/H3/H4;Histone-like transcription factor
TraesCS1A02G370300	1.40667	0.51	2.685	1.425	1.68876e-05	0.000381458	yes	up	-	GO:0006468;GO:0016021;GO:0004674;GO:0005515;GO:0004672;GO:000552	BP:protein phosphorylation;CC:integral component of membrane;MF:protein serine/threonine kinase activity;MF:protein binding;MF:protein kinase activity;MF:ATP binding;	------	------	------	------	COG0515	T:Signal transduction mechanisms	XP_037424928.1	putative leucine-rich repeat receptor-like serine/threonine-protein kinase At2g19230 [Triticum dicoccoides]	sp|C0LGG4|Y1518_ARATH;	Probable LRR receptor-like serine/threonine-protein kinase At1g51860 OS=Arabidopsis thaliana OX=3702 GN=At1g51860 PE=2 SV=2;	PF12819.9;PF07714.19;PF00069.27;PF13855.8;PF12799.9	Malectin_like;PK_Tyr_Ser-Thr;Pkinase;LRR_8;LRR_4	Malectin-like domain;Protein tyrosine and serine/threonine kinase;Protein kinase domain;Leucine rich repeat;Leucine Rich repeats
TraesCS1A02G384300	0.286667	0.00666667	36.593	5.1935	0.000255654	0.00422817	yes	up	-	GO:0052865;GO:0009228;GO:0016114;GO:0046872;GO:0008661;GO:000382	BP:1-deoxy-D-xylulose 5-phosphate biosynthetic process;BP:thiamine biosynthetic process;BP:terpenoid biosynthetic process;MF:metal ion binding;MF:1-deoxy-D-xylulose-5-phosphate synthase activity;MF:catalytic activity;	K01662	dxs	map00730;map00900	Thiamine metabolism;Terpenoid backbone biosynthesis	COG1154	H:Coenzyme transport and metabolism	KAF6986149.1	hypothetical protein CFC21_003933 [Triticum aestivum]	sp|Q6YU51|DXS2_ORYSJ;	Probable 1-deoxy-D-xylulose-5-phosphate synthase 2, chloroplastic OS=Oryza sativa subsp. japonica OX=39947 GN=Os07g0190000 PE=2 SV=1;	PF13292.8;PF02779.26;PF02780.22;PF00676.22;PF02775.23	DXP_synthase_N;Transket_pyr;Transketolase_C;E1_dh;TPP_enzyme_C	1-deoxy-D-xylulose-5-phosphate synthase;Transketolase, pyrimidine binding domain;Transketolase, C-terminal domain;Dehydrogenase E1 component;Thiamine pyrophosphate enzyme, C-terminal TPP binding domain
TraesCS1B02G017300	11.1233	2.23	4.898	2.29231	3.02152e-30	1.11782e-27	yes	up	-	GO:000551	MF:protein binding;	------	------	------	------	COG4886;ENOG410YB0Y	S:Function unknown;	KAF6987110.1	hypothetical protein CFC21_004787 [Triticum aestivum]	sp|Q9M5J8|PGIP2_ARATH;	Polygalacturonase inhibitor 2 OS=Arabidopsis thaliana OX=3702 GN=PGIP2 PE=2 SV=2;	PF13855.8;PF12799.9;PF08263.14	LRR_8;LRR_4;LRRNT_2	Leucine rich repeat;Leucine Rich repeats;Leucine rich repeat N-terminal domain
TraesCS1B02G043600	4.24	1.94333	2.143	1.09952	0.00011185	0.00205195	yes	up	-	------	------	------	------	------	------	ENOG41107UD	S:Function unknown	XP_037470546.1	uncharacterized protein LOC119343949 [Triticum dicoccoides]	------	------	------	------	------
TraesCS1B02G048900	180.063	69.4167	2.459	1.29816	4.38591e-10	2.27452e-08	yes	up	Histone H2A [Source:UniProtKB/TrEMBL;Acc:A0A1D5SL73]	GO:0006342;GO:0005634;GO:0000786;GO:0003677;GO:004698	BP:chromatin silencing;CC:nucleus;CC:nucleosome;MF:DNA binding;MF:protein heterodimerization activity;	K11251	H2A	------	------	COG5262	B:Chromatin structure and dynamics	VAH12823.1	unnamed protein product [Triticum turgidum subsp. durum]	sp|P02277|H2A3_WHEAT;	Histone H2A.2.2 OS=Triticum aestivum OX=4565 PE=1 SV=1;	PF16211.7;PF00125.26;PF00808.25	Histone_H2A_C;Histone;CBFD_NFYB_HMF	C-terminus of histone H2A;Core histone H2A/H2B/H3/H4;Histone-like transcription factor
TraesCS1B02G049100	258.377	107.81	2.343	1.22834	6.32315e-33	2.82221e-30	yes	up	Histone H2A [Source:UniProtKB/TrEMBL;Acc:W5A8H1]	GO:0006342;GO:0005634;GO:0000786;GO:0003677;GO:004698	BP:chromatin silencing;CC:nucleus;CC:nucleosome;MF:DNA binding;MF:protein heterodimerization activity;	K11251	H2A	------	------	COG5262	B:Chromatin structure and dynamics	XP_037448049.1	histone H2A.2.1-like [Triticum dicoccoides]	sp|P02276|H2A2_WHEAT;	Histone H2A.2.1 OS=Triticum aestivum OX=4565 PE=1 SV=1;	PF16211.7;PF00125.26;PF00808.25	Histone_H2A_C;Histone;CBFD_NFYB_HMF	C-terminus of histone H2A;Core histone H2A/H2B/H3/H4;Histone-like transcription factor
TraesCS1B02G049500	0.646667	0.123333	5.101	2.3507	0.0021328	0.0253739	yes	up	WAT1-related protein [Source:UniProtKB/TrEMBL;Acc:A0A1D5SJD3]	GO:0016021;GO:0016020;GO:002285	CC:integral component of membrane;CC:membrane;MF:transmembrane transporter activity;	------	------	------	------	ENOG41106XX;ENOG410Y944;ENOG41118PQ	S:Function unknown;	KAF6987474.1	hypothetical protein CFC21_005116 [Triticum aestivum]	sp|Q9FGG3|WTR45_ARATH;	WAT1-related protein At5g64700 OS=Arabidopsis thaliana OX=3702 GN=At5g64700 PE=2 SV=1;	PF00892.22;PF10639.11	EamA;TMEM234	EamA-like transporter family;Putative transmembrane family 234
TraesCS1B02G182400	0.18	0	28.008	4.80776	0.00320462	0.035308	yes	up	-	GO:000950	CC:chloroplast;	------	------	------	------	ENOG410XRW7	S:Function unknown	KAF6989164.1	hypothetical protein CFC21_006529 [Triticum aestivum]	sp|O24303|TI110_PEA;	Protein TIC110, chloroplastic OS=Pisum sativum OX=3888 GN=TIC110 PE=1 SV=1;	PF16940.7	Tic110	Chloroplast envelope transporter
TraesCS1B02G220100	15.6867	7.61333	2.022	1.01588	0.000428051	0.0065719	yes	up	-	GO:007194	CC:cell periphery;	------	------	------	------	ENOG410YZ4T	S:Function unknown	XP_037438238.1	uncharacterized protein LOC119305963 [Triticum dicoccoides]	------	------	PF01190.19	Pollen_Ole_e_1	Pollen protein Ole e 1 like
TraesCS1B02G221600	9.08667	4.23667	2.11	1.07742	0.000398416	0.00618694	yes	up	Histone H4 [Source:UniProtKB/TrEMBL;Acc:A0A077RYQ1]	GO:0006352;GO:0006334;GO:0009414;GO:0016192;GO:0006886;GO:0009579;GO:0000139;GO:0009536;GO:0005730;GO:0030126;GO:0005634;GO:0000786;GO:0005774;GO:0005886;GO:0005694;GO:0005829;GO:0009506;GO:0009507;GO:0005198;GO:0003677;GO:004698	BP:DNA-templated transcription, initiation;BP:nucleosome assembly;BP:response to water deprivation;BP:vesicle-mediated transport;BP:intracellular protein transport;CC:thylakoid;CC:Golgi membrane;CC:plastid;CC:nucleolus;CC:COPI vesicle coat;CC:nucleus;CC:nucleosome;CC:vacuolar membrane;CC:plasma membrane;CC:chromosome;CC:cytosol;CC:plasmodesma;CC:chloroplast;MF:structural molecule activity;MF:DNA …	K11254	H4	------	------	COG2036	B:Chromatin structure and dynamics	XP_037446040.1	uncharacterized protein LOC119315577 [Triticum dicoccoides]	sp|P62785|H41_WHEAT;	Histone H4 variant TH011 OS=Triticum aestivum OX=4565 PE=3 SV=2;	PF15511.8;PF02969.19;PF15630.8;PF00125.26	CENP-T_C;TAF;CENP-S;Histone	Centromere kinetochore component CENP-T histone fold;TATA box binding protein associated factor;CENP-S protein;Core histone H2A/H2B/H3/H4
TraesCS1B02G245000	34.14	13.7833	2.412	1.2705	5.99545e-20	9.07595e-18	yes	up	Histone H3.2 [Source:UniProtKB/Swiss-Prot;Acc:P68428]	GO:0005634;GO:0005694;GO:0000786;GO:0003677;GO:004698	CC:nucleus;CC:chromosome;CC:nucleosome;MF:DNA binding;MF:protein heterodimerization activity;	K11253	H3	------	------	COG2036	B:Chromatin structure and dynamics	XP_004512510.2	LOW QUALITY PROTEIN: histone H3.2 [Cicer arietinum]	sp|P68429|H32_MEDSA;	Histone H3.2 OS=Medicago sativa OX=3879 GN=H3-1.1 PE=1 SV=2;	PF00125.26;PF15511.8;PF15630.8	Histone;CENP-T_C;CENP-S	Core histone H2A/H2B/H3/H4;Centromere kinetochore component CENP-T histone fold;CENP-S protein
TraesCS1B02G245200	135.447	55.91	2.374	1.2473	2.90097e-36	1.59279e-33	yes	up	Histone H3.2 [Source:UniProtKB/Swiss-Prot;Acc:P68428]	GO:0005634;GO:0005694;GO:0000786;GO:0003677;GO:004698	CC:nucleus;CC:chromosome;CC:nucleosome;MF:DNA binding;MF:protein heterodimerization activity;	K11253	H3	------	------	COG2036	B:Chromatin structure and dynamics	XP_012702890.1	histone H3-like centromeric protein CSE4 [Setaria italica]	sp|P68429|H32_MEDSA;	Histone H3.2 OS=Medicago sativa OX=3879 GN=H3-1.1 PE=1 SV=2;	PF00125.26;PF15511.8;PF15630.8	Histone;CENP-T_C;CENP-S	Core histone H2A/H2B/H3/H4;Centromere kinetochore component CENP-T histone fold;CENP-S protein
TraesCS1B02G276200	84.0833	25.6433	3.209	1.68201	4.11993e-33	1.87514e-30	yes	up	-	GO:0010951;GO:0005576;GO:000486	BP:negative regulation of endopeptidase activity;CC:extracellular region;MF:serine-type endopeptidase inhibitor activity;	------	------	------	------	ENOG411070C	S:Function unknown	XP_037439381.1	uncharacterized protein LOC119307405 [Triticum dicoccoides]	------	------	------	------	------
TraesCS1B02G283700	52.5567	24.2667	2.119	1.08312	2.88255e-18	3.87972e-16	yes	up	Histone H3 [Source:UniProtKB/TrEMBL;Acc:D8L9K7]	GO:0005634;GO:0005694;GO:0000786;GO:0003677;GO:004698	CC:nucleus;CC:chromosome;CC:nucleosome;MF:DNA binding;MF:protein heterodimerization activity;	K11253	H3	------	------	COG2036	B:Chromatin structure and dynamics	KAF8733139.1	hypothetical protein HU200_015512 [Digitaria exilis]	sp|P68429|H32_MEDSA;	Histone H3.2 OS=Medicago sativa OX=3879 GN=H3-1.1 PE=1 SV=2;	PF00125.26;PF15511.8;PF15630.8;PF15715.7	Histone;CENP-T_C;CENP-S;PAF	Core histone H2A/H2B/H3/H4;Centromere kinetochore component CENP-T histone fold;CENP-S protein;PCNA-associated factor histone like domain
TraesCS1B02G297200	138.337	53.5533	2.524	1.33546	9.3117e-29	3.09708e-26	yes	up	Histone H4 [Source:UniProtKB/TrEMBL;Acc:A0A077RYQ1]	GO:0009414;GO:0018298;GO:0009765;GO:0016192;GO:0006334;GO:0006352;GO:0006886;GO:0005829;GO:0000786;GO:0009579;GO:0009536;GO:0005730;GO:0005634;GO:0005774;GO:0005694;GO:0009535;GO:0005886;GO:0030126;GO:0009506;GO:0009507;GO:0009522;GO:0009523;GO:0000139;GO:0003677;GO:0005198;GO:0005524;GO:0016168;GO:004698	BP:response to water deprivation;BP:protein-chromophore linkage;BP:photosynthesis, light harvesting;BP:vesicle-mediated transport;BP:nucleosome assembly;BP:DNA-templated transcription, initiation;BP:intracellular protein transport;CC:cytosol;CC:nucleosome;CC:thylakoid;CC:plastid;CC:nucleolus;CC:nucleus;CC:vacuolar membrane;CC:chromosome;CC:chloroplast thylakoid membrane;CC:plasma membrane;CC:COPI…	K11254	H4	------	------	COG2036	B:Chromatin structure and dynamics	VAH20019.1	unnamed protein product [Triticum turgidum subsp. durum]	sp|P62785|H41_WHEAT;	Histone H4 variant TH011 OS=Triticum aestivum OX=4565 PE=3 SV=2;	PF15511.8;PF02969.19;PF15630.8;PF00125.26	CENP-T_C;TAF;CENP-S;Histone	Centromere kinetochore component CENP-T histone fold;TATA box binding protein associated factor;CENP-S protein;Core histone H2A/H2B/H3/H4
TraesCS1B02G299300	43.54	17.64	2.384	1.25328	1.03193e-05	0.000244319	yes	up	-	------	------	------	------	------	------	ENOG4110812	S:Function unknown	KAF6990543.1	hypothetical protein CFC21_007718 [Triticum aestivum]	------	------	------	------	------
TraesCS1B02G301000	30.1733	11	2.673	1.41855	6.49305e-24	1.40814e-21	yes	up	Histone H4 variant TH011 [Source:UniProtKB/Swiss-Prot;Acc:P62785]	GO:0006352;GO:0006334;GO:0009414;GO:0009579;GO:0005730;GO:0005634;GO:0000786;GO:0005774;GO:0005886;GO:0005694;GO:0005829;GO:0009506;GO:0009507;GO:0003677;GO:004698	BP:DNA-templated transcription, initiation;BP:nucleosome assembly;BP:response to water deprivation;CC:thylakoid;CC:nucleolus;CC:nucleus;CC:nucleosome;CC:vacuolar membrane;CC:plasma membrane;CC:chromosome;CC:cytosol;CC:plasmodesma;CC:chloroplast;MF:DNA binding;MF:protein heterodimerization activity;	K11254;K11253	H4;H3	------	------	COG2036	B:Chromatin structure and dynamics	VAH08308.1	unnamed protein product [Triticum turgidum subsp. durum]	sp|P62785|H41_WHEAT;	Histone H4 variant TH011 OS=Triticum aestivum OX=4565 PE=3 SV=2;	PF15511.8;PF02969.19;PF15630.8;PF00125.26	CENP-T_C;TAF;CENP-S;Histone	Centromere kinetochore component CENP-T histone fold;TATA box binding protein associated factor;CENP-S protein;Core histone H2A/H2B/H3/H4
TraesCS1B02G301100	102.333	39.6767	2.515	1.33079	1.66716e-20	2.676e-18	yes	up	Histone H4 [Source:UniProtKB/TrEMBL;Acc:A0A077RYQ1]	GO:0006352;GO:0006334;GO:0009414;GO:0009579;GO:0005730;GO:0005634;GO:0000786;GO:0005774;GO:0005886;GO:0005694;GO:0005829;GO:0009506;GO:0009507;GO:0003677;GO:004698	BP:DNA-templated transcription, initiation;BP:nucleosome assembly;BP:response to water deprivation;CC:thylakoid;CC:nucleolus;CC:nucleus;CC:nucleosome;CC:vacuolar membrane;CC:plasma membrane;CC:chromosome;CC:cytosol;CC:plasmodesma;CC:chloroplast;MF:DNA binding;MF:protein heterodimerization activity;	K11254	H4	------	------	COG2036	B:Chromatin structure and dynamics	XP_021864638.1	uncharacterized protein LOC110803438 [Spinacia oleracea]	sp|P62785|H41_WHEAT;	Histone H4 variant TH011 OS=Triticum aestivum OX=4565 PE=3 SV=2;	PF15511.8;PF02969.19;PF15630.8;PF00125.26	CENP-T_C;TAF;CENP-S;Histone	Centromere kinetochore component CENP-T histone fold;TATA box binding protein associated factor;CENP-S protein;Core histone H2A/H2B/H3/H4
TraesCS1B02G304700	80.4267	33.2933	2.355	1.23584	1.95793e-20	3.12821e-18	yes	up	Histone H4 [Source:UniProtKB/TrEMBL;Acc:A0A077RYQ1]	GO:0006334;GO:0009414;GO:0009579;GO:0005730;GO:0005634;GO:0000786;GO:0005774;GO:0005886;GO:0005694;GO:0005829;GO:0009506;GO:0009507;GO:0003677;GO:004698	BP:nucleosome assembly;BP:response to water deprivation;CC:thylakoid;CC:nucleolus;CC:nucleus;CC:nucleosome;CC:vacuolar membrane;CC:plasma membrane;CC:chromosome;CC:cytosol;CC:plasmodesma;CC:chloroplast;MF:DNA binding;MF:protein heterodimerization activity;	K11253	H3	------	------	COG2036	B:Chromatin structure and dynamics	VAH01920.1	unnamed protein product [Triticum turgidum subsp. durum]	sp|P62785|H41_WHEAT;	Histone H4 variant TH011 OS=Triticum aestivum OX=4565 PE=3 SV=2;	PF15511.8;PF02969.19;PF15630.8;PF00125.26	CENP-T_C;TAF;CENP-S;Histone	Centromere kinetochore component CENP-T histone fold;TATA box binding protein associated factor;CENP-S protein;Core histone H2A/H2B/H3/H4
TraesCS1B02G337400	2.64333	1.04	2.43	1.28082	0.000359283	0.00566961	yes	up	-	GO:0009658;GO:0010438;GO:0010439;GO:0009579;GO:0009536;GO:000551	BP:chloroplast organization;BP:cellular response to sulfur starvation;BP:regulation of glucosinolate biosynthetic process;CC:thylakoid;CC:plastid;MF:protein binding;	------	------	------	------	ENOG410YFAS	S:Function unknown	KAF6990959.1	hypothetical protein CFC21_008103 [Triticum aestivum]	sp|Q8GXU5|SDI1_ARATH;	Protein SULFUR DEFICIENCY-INDUCED 1 OS=Arabidopsis thaliana OX=3702 GN=SDI1 PE=2 SV=1;	PF13181.8;PF07719.19;PF00515.30;PF13424.8;PF13176.8;PF13432.8;PF13374.8;PF14559.8;PF12895.9	TPR_8;TPR_2;TPR_1;TPR_12;TPR_7;TPR_16;TPR_10;TPR_19;ANAPC3	Tetratricopeptide repeat;Tetratricopeptide repeat;Tetratricopeptide repeat;Tetratricopeptide repeat;Tetratricopeptide repeat;Tetratricopeptide repeat;Tetratricopeptide repeat;Tetratricopeptide repeat;Anaphase-promoting complex, cyclosome, subunit 3
TraesCS1B02G357400	93.1933	43.9067	2.073	1.0517	1.11264e-27	3.42103e-25	yes	up	Histone H2A [Source:UniProtKB/TrEMBL;Acc:A0A1D5SBG8]	GO:0005634;GO:0000786;GO:0003677;GO:004698	CC:nucleus;CC:nucleosome;MF:DNA binding;MF:protein heterodimerization activity;	K11251	H2A	------	------	COG5262	B:Chromatin structure and dynamics	XP_037472977.1	histone H2A.1-like [Triticum dicoccoides]	sp|P02275|H2A1_WHEAT;	Histone H2A.1 OS=Triticum aestivum OX=4565 GN=H2A-9 PE=1 SV=2;	PF16211.7;PF00125.26;PF00808.25	Histone_H2A_C;Histone;CBFD_NFYB_HMF	C-terminus of histone H2A;Core histone H2A/H2B/H3/H4;Histone-like transcription factor
TraesCS1B02G357600	102.92	42.6133	2.352	1.23396	1.70291e-23	3.59174e-21	yes	up	Histone H2B [Source:UniProtKB/TrEMBL;Acc:A0A341P6E9]	GO:0006334;GO:0005634;GO:0000786;GO:0016021;GO:0003677;GO:004698	BP:nucleosome assembly;CC:nucleus;CC:nucleosome;CC:integral component of membrane;MF:DNA binding;MF:protein heterodimerization activity;	K11252	H2B	------	------	ENOG41107MI;ENOG4111NV5	S:Function unknown;B:Chromatin structure and dynamics	XP_037448609.1	histone H2B.2-like [Triticum dicoccoides]	sp|P05621|H2B2_WHEAT;	Histone H2B.2 OS=Triticum aestivum OX=4565 PE=1 SV=2;	PF00125.26;PF00808.25	Histone;CBFD_NFYB_HMF	Core histone H2A/H2B/H3/H4;Histone-like transcription factor
TraesCS1B02G358100	6.96667	2.28667	2.974	1.5725	9.76222e-05	0.00182579	yes	up	-	GO:0006468;GO:0016021;GO:0004674;GO:0005515;GO:0004672;GO:000552	BP:protein phosphorylation;CC:integral component of membrane;MF:protein serine/threonine kinase activity;MF:protein binding;MF:protein kinase activity;MF:ATP binding;	------	------	------	------	COG0515	T:Signal transduction mechanisms	XP_037472981.1	putative leucine-rich repeat receptor-like protein kinase At2g19210 [Triticum dicoccoides]	sp|C0LGG6|Y5189_ARATH;	Probable LRR receptor-like protein kinase At1g51890 OS=Arabidopsis thaliana OX=3702 GN=At1g51890 PE=1 SV=2;	PF12819.9;PF07714.19;PF00069.27;PF13855.8;PF12799.9;PF15872.7	Malectin_like;PK_Tyr_Ser-Thr;Pkinase;LRR_8;LRR_4;SRTM1	Malectin-like domain;Protein tyrosine and serine/threonine kinase;Protein kinase domain;Leucine rich repeat;Leucine Rich repeats;Serine-rich and transmembrane domain-containing protein 1
TraesCS1B02G375900	189.653	80.52	2.318	1.21258	1.187e-33	5.51125e-31	yes	up	Histone H3.2 [Source:UniProtKB/Swiss-Prot;Acc:P68428]	GO:0005634;GO:0005694;GO:0000786;GO:0003677;GO:004698	CC:nucleus;CC:chromosome;CC:nucleosome;MF:DNA binding;MF:protein heterodimerization activity;	K11253	H3	------	------	COG2036	B:Chromatin structure and dynamics	KAF8704946.1	hypothetical protein HU200_031190 [Digitaria exilis]	sp|P68429|H32_MEDSA;	Histone H3.2 OS=Medicago sativa OX=3879 GN=H3-1.1 PE=1 SV=2;	PF00125.26;PF15511.8;PF15630.8	Histone;CENP-T_C;CENP-S	Core histone H2A/H2B/H3/H4;Centromere kinetochore component CENP-T histone fold;CENP-S protein
TraesCS1B02G376300	122.7	49.8	2.405	1.26623	4.22357e-28	1.33421e-25	yes	up	Histone H3 [Source:UniProtKB/TrEMBL;Acc:D8L9K7]	GO:0005634;GO:0005694;GO:0000786;GO:0003677;GO:004698	CC:nucleus;CC:chromosome;CC:nucleosome;MF:DNA binding;MF:protein heterodimerization activity;	K11253	H3	------	------	COG2036	B:Chromatin structure and dynamics	XP_040935322.1	uncharacterized protein LOC121203319 [Gossypium hirsutum]	sp|P68429|H32_MEDSA;	Histone H3.2 OS=Medicago sativa OX=3879 GN=H3-1.1 PE=1 SV=2;	PF00125.26;PF15511.8;PF15630.8;PF15715.7	Histone;CENP-T_C;CENP-S;PAF	Core histone H2A/H2B/H3/H4;Centromere kinetochore component CENP-T histone fold;CENP-S protein;PCNA-associated factor histone like domain
TraesCS1B02G376400	33.16	11.7	2.769	1.46923	7.25436e-25	1.69549e-22	yes	up	Histone H4 [Source:UniProtKB/TrEMBL;Acc:A0A077RYQ1]	GO:0006352;GO:0006334;GO:0009414;GO:0009579;GO:0005730;GO:0005634;GO:0000786;GO:0005774;GO:0005886;GO:0005694;GO:0005829;GO:0009506;GO:0009507;GO:0003677;GO:004698	BP:DNA-templated transcription, initiation;BP:nucleosome assembly;BP:response to water deprivation;CC:thylakoid;CC:nucleolus;CC:nucleus;CC:nucleosome;CC:vacuolar membrane;CC:plasma membrane;CC:chromosome;CC:cytosol;CC:plasmodesma;CC:chloroplast;MF:DNA binding;MF:protein heterodimerization activity;	K11254;K11253	H4;H3	------	------	COG2036	B:Chromatin structure and dynamics	VAH20019.1	unnamed protein product [Triticum turgidum subsp. durum]	sp|P62785|H41_WHEAT;	Histone H4 variant TH011 OS=Triticum aestivum OX=4565 PE=3 SV=2;	PF15511.8;PF02969.19;PF15630.8;PF00125.26	CENP-T_C;TAF;CENP-S;Histone	Centromere kinetochore component CENP-T histone fold;TATA box binding protein associated factor;CENP-S protein;Core histone H2A/H2B/H3/H4
TraesCS1B02G376500	63.3867	28.8067	2.151	1.10517	1.365e-26	3.7325e-24	yes	up	Histone H3 [Source:UniProtKB/TrEMBL;Acc:A0A341P8W3]	GO:0000786;GO:0046982;GO:000367	CC:nucleosome;MF:protein heterodimerization activity;MF:DNA binding;	K11253	H3	------	------	ENOG41104XS;COG2036	S:Function unknown;B:Chromatin structure and dynamics	RCV33606.1	hypothetical protein SETIT_7G095400v2 [Setaria italica]	sp|P68429|H32_MEDSA;	Histone H3.2 OS=Medicago sativa OX=3879 GN=H3-1.1 PE=1 SV=2;	PF00125.26;PF15511.8;PF15630.8	Histone;CENP-T_C;CENP-S	Core histone H2A/H2B/H3/H4;Centromere kinetochore component CENP-T histone fold;CENP-S protein
TraesCS1B02G376700	135.717	58.74	2.255	1.17324	1.34958e-26	3.71974e-24	yes	up	Histone H3 [Source:UniProtKB/TrEMBL;Acc:A0A077RTJ8]	GO:0005634;GO:0005694;GO:0000786;GO:0003677;GO:004698	CC:nucleus;CC:chromosome;CC:nucleosome;MF:DNA binding;MF:protein heterodimerization activity;	K11253	H3	------	------	COG2036	B:Chromatin structure and dynamics	KAF8704946.1	hypothetical protein HU200_031190 [Digitaria exilis]	sp|P68429|H32_MEDSA;	Histone H3.2 OS=Medicago sativa OX=3879 GN=H3-1.1 PE=1 SV=2;	PF00125.26;PF15511.8;PF15630.8	Histone;CENP-T_C;CENP-S	Core histone H2A/H2B/H3/H4;Centromere kinetochore component CENP-T histone fold;CENP-S protein
TraesCS1B02G378300	170.477	75.26	2.204	1.14002	1.12216e-21	2.02695e-19	yes	up	Histone H2B [Source:UniProtKB/TrEMBL;Acc:A0A096UKE9]	GO:0006334;GO:0005634;GO:0000786;GO:0005694;GO:0003677;GO:004698	BP:nucleosome assembly;CC:nucleus;CC:nucleosome;CC:chromosome;MF:DNA binding;MF:protein heterodimerization activity;	K11252	H2B	------	------	------	------	KAF6991425.1	hypothetical protein CFC21_008511 [Triticum aestivum]	sp|P05621|H2B2_WHEAT;	Histone H2B.2 OS=Triticum aestivum OX=4565 PE=1 SV=2;	PF00125.26;PF00808.25	Histone;CBFD_NFYB_HMF	Core histone H2A/H2B/H3/H4;Histone-like transcription factor
TraesCS1B02G378400	145.85	64.72	2.199	1.1366	1.09448e-20	1.7691e-18	yes	up	Histone H3 [Source:UniProtKB/TrEMBL;Acc:A0A077RTJ8]	GO:0005634;GO:0005694;GO:0000786;GO:0003677;GO:004698	CC:nucleus;CC:chromosome;CC:nucleosome;MF:DNA binding;MF:protein heterodimerization activity;	K11253	H3	------	------	COG2036	B:Chromatin structure and dynamics	XP_022154562.1	uncharacterized protein LOC111021800 [Momordica charantia]	sp|P68429|H32_MEDSA;	Histone H3.2 OS=Medicago sativa OX=3879 GN=H3-1.1 PE=1 SV=2;	PF00125.26;PF15511.8;PF15630.8	Histone;CENP-T_C;CENP-S	Core histone H2A/H2B/H3/H4;Centromere kinetochore component CENP-T histone fold;CENP-S protein
TraesCS1B02G378500	41.5333	18.3967	2.193	1.13291	7.04141e-05	0.00136604	yes	up	Histone H4 variant TH011 [Source:UniProtKB/Swiss-Prot;Acc:P62785]	GO:0006352;GO:0006334;GO:0009414;GO:0009579;GO:0005730;GO:0005634;GO:0000786;GO:0005774;GO:0005886;GO:0005694;GO:0005829;GO:0009506;GO:0009507;GO:0046872;GO:0003677;GO:004698	BP:DNA-templated transcription, initiation;BP:nucleosome assembly;BP:response to water deprivation;CC:thylakoid;CC:nucleolus;CC:nucleus;CC:nucleosome;CC:vacuolar membrane;CC:plasma membrane;CC:chromosome;CC:cytosol;CC:plasmodesma;CC:chloroplast;MF:metal ion binding;MF:DNA binding;MF:protein heterodimerization activity;	K11254	H4	------	------	------	------	KAG4994989.1	hypothetical protein JHK86_031816 [Glycine max]	sp|P62785|H41_WHEAT;	Histone H4 variant TH011 OS=Triticum aestivum OX=4565 PE=3 SV=2;	PF15511.8;PF02969.19;PF15630.8;PF00125.26	CENP-T_C;TAF;CENP-S;Histone	Centromere kinetochore component CENP-T histone fold;TATA box binding protein associated factor;CENP-S protein;Core histone H2A/H2B/H3/H4
TraesCS1B02G378600	79.6167	30.3933	2.548	1.34931	4.07598e-16	4.47588e-14	yes	up	Histone H3.2 [Source:UniProtKB/Swiss-Prot;Acc:P68428]	GO:0005634;GO:0005694;GO:0000786;GO:0003677;GO:004698	CC:nucleus;CC:chromosome;CC:nucleosome;MF:DNA binding;MF:protein heterodimerization activity;	K11253	H3	------	------	COG2036	B:Chromatin structure and dynamics	XP_022154562.1	uncharacterized protein LOC111021800 [Momordica charantia]	sp|P68429|H32_MEDSA;	Histone H3.2 OS=Medicago sativa OX=3879 GN=H3-1.1 PE=1 SV=2;	PF00125.26;PF15511.8;PF15630.8	Histone;CENP-T_C;CENP-S	Core histone H2A/H2B/H3/H4;Centromere kinetochore component CENP-T histone fold;CENP-S protein
TraesCS1B02G378700	85.5867	37.39	2.234	1.15976	2.42265e-23	4.98814e-21	yes	up	Histone H3 [Source:UniProtKB/TrEMBL;Acc:A0A077RTJ8]	GO:0005634;GO:0005694;GO:0000786;GO:0003677;GO:004698	CC:nucleus;CC:chromosome;CC:nucleosome;MF:DNA binding;MF:protein heterodimerization activity;	K11253	H3	------	------	COG2036	B:Chromatin structure and dynamics	EOA34158.1	hypothetical protein CARUB_v10021660mg, partial [Capsella rubella]	sp|P68429|H32_MEDSA;	Histone H3.2 OS=Medicago sativa OX=3879 GN=H3-1.1 PE=1 SV=2;	PF00125.26;PF15511.8;PF15630.8	Histone;CENP-T_C;CENP-S	Core histone H2A/H2B/H3/H4;Centromere kinetochore component CENP-T histone fold;CENP-S protein
TraesCS1B02G380200	83.2	33.15	2.448	1.29168	5.39466e-21	8.97134e-19	yes	up	Histone H4 [Source:UniProtKB/TrEMBL;Acc:A0A077RYQ1]	GO:0006352;GO:0006334;GO:0009414;GO:0009579;GO:0005730;GO:0005634;GO:0000786;GO:0005774;GO:0005886;GO:0005694;GO:0005829;GO:0009506;GO:0009507;GO:0003677;GO:004698	BP:DNA-templated transcription, initiation;BP:nucleosome assembly;BP:response to water deprivation;CC:thylakoid;CC:nucleolus;CC:nucleus;CC:nucleosome;CC:vacuolar membrane;CC:plasma membrane;CC:chromosome;CC:cytosol;CC:plasmodesma;CC:chloroplast;MF:DNA binding;MF:protein heterodimerization activity;	K11254	H4	------	------	COG2036	B:Chromatin structure and dynamics	VAH20019.1	unnamed protein product [Triticum turgidum subsp. durum]	sp|P62785|H41_WHEAT;	Histone H4 variant TH011 OS=Triticum aestivum OX=4565 PE=3 SV=2;	PF15511.8;PF02969.19;PF15630.8;PF00125.26	CENP-T_C;TAF;CENP-S;Histone	Centromere kinetochore component CENP-T histone fold;TATA box binding protein associated factor;CENP-S protein;Core histone H2A/H2B/H3/H4
TraesCS1B02G386200	125.95	55.1233	2.234	1.1594	5.08645e-30	1.85203e-27	yes	up	Histone H2B [Source:UniProtKB/TrEMBL;Acc:W5A7K6]	GO:0006334;GO:0005634;GO:0000786;GO:0005694;GO:0003677;GO:004698	BP:nucleosome assembly;CC:nucleus;CC:nucleosome;CC:chromosome;MF:DNA binding;MF:protein heterodimerization activity;	K11252	H2B	------	------	------	------	XP_037448609.1	histone H2B.2-like [Triticum dicoccoides]	sp|P05621|H2B2_WHEAT;	Histone H2B.2 OS=Triticum aestivum OX=4565 PE=1 SV=2;	PF00125.26;PF00808.25	Histone;CBFD_NFYB_HMF	Core histone H2A/H2B/H3/H4;Histone-like transcription factor
TraesCS1B02G386400	118.867	50.5233	2.302	1.2028	1.27921e-36	7.25384e-34	yes	up	Histone H2B [Source:UniProtKB/TrEMBL;Acc:A0A0C4BIL4]	GO:0006334;GO:0005634;GO:0000786;GO:0005694;GO:0003677;GO:004698	BP:nucleosome assembly;CC:nucleus;CC:nucleosome;CC:chromosome;MF:DNA binding;MF:protein heterodimerization activity;	K11252	H2B	------	------	------	------	XP_020195670.1	histone H2B.2-like [Aegilops tauschii subsp. strangulata]	sp|P05621|H2B2_WHEAT;	Histone H2B.2 OS=Triticum aestivum OX=4565 PE=1 SV=2;	PF00125.26;PF00808.25	Histone;CBFD_NFYB_HMF	Core histone H2A/H2B/H3/H4;Histone-like transcription factor
TraesCS1B02G386500	135.347	54.2033	2.421	1.27575	3.9628e-27	1.15675e-24	yes	up	Histone H2B [Source:UniProtKB/TrEMBL;Acc:W5A637]	GO:0006334;GO:0005634;GO:0000786;GO:0003677;GO:004698	BP:nucleosome assembly;CC:nucleus;CC:nucleosome;MF:DNA binding;MF:protein heterodimerization activity;	K11252	H2B	------	------	------	------	KAF6991510.1	hypothetical protein CFC21_008587 [Triticum aestivum]	sp|P05621|H2B2_WHEAT;	Histone H2B.2 OS=Triticum aestivum OX=4565 PE=1 SV=2;	PF00125.26;PF00808.25	Histone;CBFD_NFYB_HMF	Core histone H2A/H2B/H3/H4;Histone-like transcription factor
TraesCS1B02G386600	137.14	61.4833	2.172	1.11899	5.49357e-24	1.19513e-21	yes	up	Histone H2B [Source:UniProtKB/TrEMBL;Acc:A0A096UK77]	GO:0006334;GO:0005634;GO:0000786;GO:0003677;GO:004698	BP:nucleosome assembly;CC:nucleus;CC:nucleosome;MF:DNA binding;MF:protein heterodimerization activity;	K11252	H2B	------	------	------	------	XP_037473223.1	histone H2B.2-like [Triticum dicoccoides]	sp|P05621|H2B2_WHEAT;	Histone H2B.2 OS=Triticum aestivum OX=4565 PE=1 SV=2;	PF00125.26;PF00808.25	Histone;CBFD_NFYB_HMF	Core histone H2A/H2B/H3/H4;Histone-like transcription factor
TraesCS1B02G386700	27.8467	12.36	2.2	1.13768	2.91069e-16	3.24781e-14	yes	up	Histone H2B [Source:UniProtKB/TrEMBL;Acc:W5A7K6]	GO:0006334;GO:0005634;GO:0000786;GO:0005694;GO:0003677;GO:004698	BP:nucleosome assembly;CC:nucleus;CC:nucleosome;CC:chromosome;MF:DNA binding;MF:protein heterodimerization activity;	K11252	H2B	------	------	------	------	XP_037425992.1	histone H2B.2-like [Triticum dicoccoides]	sp|P05621|H2B2_WHEAT;	Histone H2B.2 OS=Triticum aestivum OX=4565 PE=1 SV=2;	PF00125.26;PF00808.25	Histone;CBFD_NFYB_HMF	Core histone H2A/H2B/H3/H4;Histone-like transcription factor
TraesCS1B02G389300	2.95333	1.32667	2.121	1.08448	4.0115e-06	0.000104449	yes	up	-	GO:0006468;GO:0016021;GO:0004674;GO:0005515;GO:0004672;GO:000552	BP:protein phosphorylation;CC:integral component of membrane;MF:protein serine/threonine kinase activity;MF:protein binding;MF:protein kinase activity;MF:ATP binding;	------	------	------	------	COG0515	T:Signal transduction mechanisms	KAF6991538.1	hypothetical protein CFC21_008616 [Triticum aestivum]	sp|C0LGG4|Y1518_ARATH;	Probable LRR receptor-like serine/threonine-protein kinase At1g51860 OS=Arabidopsis thaliana OX=3702 GN=At1g51860 PE=2 SV=2;	PF12819.9;PF07714.19;PF00069.27;PF13855.8;PF12799.9	Malectin_like;PK_Tyr_Ser-Thr;Pkinase;LRR_8;LRR_4	Malectin-like domain;Protein tyrosine and serine/threonine kinase;Protein kinase domain;Leucine rich repeat;Leucine Rich repeats
TraesCS1B02G411100	0.44	0.0533333	8.024	3.00427	7.959e-05	0.00152145	yes	up	-	GO:0052865;GO:0009228;GO:0016114;GO:0046872;GO:0008661;GO:000382	BP:1-deoxy-D-xylulose 5-phosphate biosynthetic process;BP:thiamine biosynthetic process;BP:terpenoid biosynthetic process;MF:metal ion binding;MF:1-deoxy-D-xylulose-5-phosphate synthase activity;MF:catalytic activity;	K01662	dxs	map00730;map00900	Thiamine metabolism;Terpenoid backbone biosynthesis	COG1154	H:Coenzyme transport and metabolism	KAF6991789.1	hypothetical protein CFC21_008837 [Triticum aestivum]	sp|Q6YU51|DXS2_ORYSJ;	Probable 1-deoxy-D-xylulose-5-phosphate synthase 2, chloroplastic OS=Oryza sativa subsp. japonica OX=39947 GN=Os07g0190000 PE=2 SV=1;	PF13292.8;PF02779.26;PF02780.22;PF00676.22;PF02775.23	DXP_synthase_N;Transket_pyr;Transketolase_C;E1_dh;TPP_enzyme_C	1-deoxy-D-xylulose-5-phosphate synthase;Transketolase, pyrimidine binding domain;Transketolase, C-terminal domain;Dehydrogenase E1 component;Thiamine pyrophosphate enzyme, C-terminal TPP binding domain
TraesCS1D02G010800	10.31	3.25	3.111	1.63739	1.72518e-20	2.76272e-18	yes	up	-	GO:000551	MF:protein binding;	------	------	------	------	COG4886;ENOG410YB0Y	S:Function unknown;	KAF6992772.1	hypothetical protein CFC21_009735 [Triticum aestivum]	sp|Q9M5J9|PGIP1_ARATH;	Polygalacturonase inhibitor 1 OS=Arabidopsis thaliana OX=3702 GN=PGIP1 PE=1 SV=1;	PF13855.8;PF12799.9;PF08263.14	LRR_8;LRR_4;LRRNT_2	Leucine rich repeat;Leucine Rich repeats;Leucine rich repeat N-terminal domain
TraesCS1D02G011800	16.2	7.23667	2.229	1.1563	1.23266e-07	4.30689e-06	yes	up	-	GO:0006749;GO:0005737;GO:0004364;GO:0005515;GO:004329	BP:glutathione metabolic process;CC:cytoplasm;MF:glutathione transferase activity;MF:protein binding;MF:glutathione binding;	K00799	GST, gst	map00480	Glutathione metabolism	COG0625	O:Posttranslational modification, protein turnover, chaperones	XP_037417066.1	glutathione S-transferase 1-like [Triticum dicoccoides]	sp|P12653|GSTF1_MAIZE;	Glutathione S-transferase 1 OS=Zea mays OX=4577 GN=GST1 PE=1 SV=4;	PF02798.22;PF00043.27;PF13417.8;PF14497.8;PF13410.8;PF13409.8	GST_N;GST_C;GST_N_3;GST_C_3;GST_C_2;GST_N_2	Glutathione S-transferase, N-terminal domain;Glutathione S-transferase, C-terminal domain;Glutathione S-transferase, N-terminal domain;Glutathione S-transferase, C-terminal domain;Glutathione S-transferase, C-terminal domain;Glutathione S-transferase, N-terminal domain
TraesCS1D02G014500	6.99333	2.73	2.531	1.33954	6.47029e-07	1.96153e-05	yes	up	-	GO:0006749;GO:0016740;GO:000551	BP:glutathione metabolic process;MF:transferase activity;MF:protein binding;	K00799	GST, gst	map00480	Glutathione metabolism	ENOG410XSIX	O:Posttranslational modification, protein turnover, chaperones	XP_020171144.1	probable glutathione S-transferase GSTU6 [Aegilops tauschii subsp. strangulata]	sp|Q06398|GSTU6_ORYSJ;	Probable glutathione S-transferase GSTU6 OS=Oryza sativa subsp. japonica OX=39947 GN=GSTU6 PE=2 SV=2;	PF13417.8;PF02798.22;PF13409.8;PF00043.27;PF13410.8	GST_N_3;GST_N;GST_N_2;GST_C;GST_C_2	Glutathione S-transferase, N-terminal domain;Glutathione S-transferase, N-terminal domain;Glutathione S-transferase, N-terminal domain;Glutathione S-transferase, C-terminal domain;Glutathione S-transferase, C-terminal domain
TraesCS1D02G020400	0.886667	0.163333	5.546	2.47139	7.3792e-05	0.0014224	yes	up	-	GO:0016021;GO:0004497;GO:0016705;GO:0005506;GO:002003	CC:integral component of membrane;MF:monooxygenase activity;MF:oxidoreductase activity, acting on paired donors, with incorporation or reduction of molecular oxygen;MF:iron ion binding;MF:heme binding;	------	------	------	------	COG2124	Q:Secondary metabolites biosynthesis, transport and catabolism	KAF6992884.1	hypothetical protein CFC21_009838 [Triticum aestivum]	sp|A0A0N9HT29|C71BE_SINHE;	Desmethyl-deoxy-podophyllotoxin synthase OS=Sinopodophyllum hexandrum OX=93608 GN=CYP71BE54 PE=1 SV=1;	PF00067.24	p450	Cytochrome P450
TraesCS1D02G021900	17.6433	8.87667	2.003	1.00195	3.15302e-05	0.000662805	yes	up	-	GO:0005576;GO:000486	CC:extracellular region;MF:serine-type endopeptidase inhibitor activity;	------	------	------	------	ENOG41107F6	S:Function unknown	KAF6992897.1	hypothetical protein CFC21_009851 [Triticum aestivum]	sp|P81713|IBB3_WHEAT;	Bowman-Birk type trypsin inhibitor OS=Triticum aestivum OX=4565 PE=1 SV=1;	PF00228.22	Bowman-Birk_leg	Bowman-Birk serine protease inhibitor family
TraesCS1D02G023200	33.3167	5.95	5.302	2.40647	6.68902e-06	0.000165446	yes	up	-	GO:001602	CC:integral component of membrane;	------	------	------	------	------	------	KAF6992911.1	hypothetical protein CFC21_009864 [Triticum aestivum]	------	------	------	------	------
TraesCS1D02G039800	183.74	67.5267	2.659	1.41102	7.21902e-57	7.68337e-54	yes	up	Histone H2A [Source:UniProtKB/TrEMBL;Acc:A0A1D6RH60]	GO:0006342;GO:0005634;GO:0000786;GO:0003677;GO:004698	BP:chromatin silencing;CC:nucleus;CC:nucleosome;MF:DNA binding;MF:protein heterodimerization activity;	K11251	H2A	------	------	COG5262	B:Chromatin structure and dynamics	XP_020173237.1	histone H2A.2.2 [Aegilops tauschii subsp. strangulata]	sp|P02277|H2A3_WHEAT;	Histone H2A.2.2 OS=Triticum aestivum OX=4565 PE=1 SV=1;	PF16211.7;PF00125.26;PF00808.25	Histone_H2A_C;Histone;CBFD_NFYB_HMF	C-terminus of histone H2A;Core histone H2A/H2B/H3/H4;Histone-like transcription factor
TraesCS1D02G039900	180.137	68.18	2.584	1.36984	7.89961e-64	1.03114e-60	yes	up	Histone H2A [Source:UniProtKB/TrEMBL;Acc:A0A1D5T4B8]	GO:0006342;GO:0005634;GO:0000786;GO:0003677;GO:004698	BP:chromatin silencing;CC:nucleus;CC:nucleosome;MF:DNA binding;MF:protein heterodimerization activity;	K11251	H2A	------	------	COG5262	B:Chromatin structure and dynamics	XP_020173249.1	histone H2A.2.1 [Aegilops tauschii subsp. strangulata]	sp|P02276|H2A2_WHEAT;	Histone H2A.2.1 OS=Triticum aestivum OX=4565 PE=1 SV=1;	PF16211.7;PF00125.26;PF00808.25	Histone_H2A_C;Histone;CBFD_NFYB_HMF	C-terminus of histone H2A;Core histone H2A/H2B/H3/H4;Histone-like transcription factor
TraesCS1D02G050600	23.6033	8.44	2.703	1.43468	4.94288e-12	3.30709e-10	yes	up	Dirigent protein [Source:UniProtKB/TrEMBL;Acc:A0A341PE93]	GO:0048046;GO:003024	CC:apoplast;MF:carbohydrate binding;	------	------	------	------	ENOG410ZS5G;ENOG41118E8	S:Function unknown;	KAF6993253.1	hypothetical protein CFC21_010170 [Triticum aestivum]	------	------	PF03018.16	Dirigent	Dirigent-like protein
TraesCS1D02G050700	4.65	0.956667	4.92	2.29864	3.97507e-08	1.52693e-06	yes	up	Dirigent protein [Source:UniProtKB/TrEMBL;Acc:A0A341PEN2]	GO:0048046;GO:003024	CC:apoplast;MF:carbohydrate binding;	------	------	------	------	ENOG410ZS5G;ENOG41118E8	S:Function unknown;	KAF6993252.1	hypothetical protein CFC21_010169 [Triticum aestivum]	------	------	PF03018.16	Dirigent	Dirigent-like protein
TraesCS1D02G050800	6.63	2.48333	2.606	1.38208	1.32639e-05	0.000306075	yes	up	Dirigent protein [Source:UniProtKB/TrEMBL;Acc:A0A341PCC1]	GO:0048046;GO:003024	CC:apoplast;MF:carbohydrate binding;	------	------	------	------	ENOG410ZS5G;ENOG41118E8	S:Function unknown;	KAF6993255.1	hypothetical protein CFC21_010172 [Triticum aestivum]	------	------	PF03018.16	Dirigent	Dirigent-like protein
TraesCS1D02G069900	5.62	2.30667	2.354	1.23498	0.000101109	0.00188083	yes	up	-	------	------	------	------	------	------	ENOG41104TT	S:Function unknown	XP_020148921.1	uncharacterized protein At4g08330, chloroplastic [Aegilops tauschii subsp. strangulata]	sp|Q9STN5|Y4833_ARATH;	Uncharacterized protein At4g08330, chloroplastic OS=Arabidopsis thaliana OX=3702 GN=At4g08330 PE=1 SV=1;	PF01641.20	SelR	SelR domain
TraesCS1D02G080000	10.2567	3.93	2.547	1.34906	6.59715e-13	4.91807e-11	yes	up	Peroxidase [Source:UniProtKB/TrEMBL;Acc:A0A1D5T1X6]	GO:0006979;GO:0042744;GO:0005576;GO:0009505;GO:0009506;GO:0020037;GO:0046872;GO:000460	BP:response to oxidative stress;BP:hydrogen peroxide catabolic process;CC:extracellular region;CC:plant-type cell wall;CC:plasmodesma;MF:heme binding;MF:metal ion binding;MF:peroxidase activity;	K00430	E1.11.1.7	map00940	Phenylpropanoid biosynthesis	ENOG41104H3	S:Function unknown	XP_020179035.1	peroxidase 47 [Aegilops tauschii subsp. strangulata]	sp|Q9SZB9|PER47_ARATH;	Peroxidase 47 OS=Arabidopsis thaliana OX=3702 GN=PER47 PE=2 SV=2;	PF00141.25	peroxidase	Peroxidase
TraesCS1D02G178200	3.47667	1.59667	2.129	1.09035	0.00179104	0.0219652	yes	up	-	GO:000485	MF:enzyme inhibitor activity;	------	------	------	------	ENOG410YKJY	S:Function unknown	XP_020179814.1	21 kDa protein [Aegilops tauschii subsp. strangulata]	sp|P17407|21KD_DAUCA;	21 kDa protein OS=Daucus carota OX=4039 PE=2 SV=1;	PF04043.17	PMEI	Plant invertase/pectin methylesterase inhibitor
TraesCS1D02G190200	3.84	1.85333	2.033	1.0237	0.00122615	0.016014	yes	up	-	GO:0006749;GO:0005737;GO:0004364;GO:000551	BP:glutathione metabolic process;CC:cytoplasm;MF:glutathione transferase activity;MF:protein binding;	K00799	GST, gst	map00480	Glutathione metabolism	ENOG410XSIX	O:Posttranslational modification, protein turnover, chaperones	KAF6995047.1	hypothetical protein CFC21_011622 [Triticum aestivum]	sp|Q06398|GSTU6_ORYSJ;	Probable glutathione S-transferase GSTU6 OS=Oryza sativa subsp. japonica OX=39947 GN=GSTU6 PE=2 SV=2;	PF13417.8;PF02798.22;PF13409.8;PF00043.27;PF17172.6;PF13410.8;PF14497.8	GST_N_3;GST_N;GST_N_2;GST_C;GST_N_4;GST_C_2;GST_C_3	Glutathione S-transferase, N-terminal domain;Glutathione S-transferase, N-terminal domain;Glutathione S-transferase, N-terminal domain;Glutathione S-transferase, C-terminal domain;Glutathione S-transferase N-terminal domain;Glutathione S-transferase, C-terminal domain;Glutathione S-transferase, C-terminal domain
TraesCS1D02G204700	34.9667	15.7633	2.162	1.11257	1.41341e-15	1.44647e-13	yes	up	Histone H4 variant TH011 [Source:UniProtKB/Swiss-Prot;Acc:P62785]	GO:0006334;GO:0009414;GO:0009579;GO:0005730;GO:0005634;GO:0000786;GO:0005774;GO:0005886;GO:0005694;GO:0005829;GO:0009506;GO:0009507;GO:0003677;GO:004698	BP:nucleosome assembly;BP:response to water deprivation;CC:thylakoid;CC:nucleolus;CC:nucleus;CC:nucleosome;CC:vacuolar membrane;CC:plasma membrane;CC:chromosome;CC:cytosol;CC:plasmodesma;CC:chloroplast;MF:DNA binding;MF:protein heterodimerization activity;	K11254;K11253	H4;H3	------	------	COG2036	B:Chromatin structure and dynamics	XP_020162652.2	histone H4 [Aegilops tauschii subsp. strangulata]	sp|P62785|H41_WHEAT;	Histone H4 variant TH011 OS=Triticum aestivum OX=4565 PE=3 SV=2;	PF15511.8;PF02969.19;PF15630.8;PF00125.26	CENP-T_C;TAF;CENP-S;Histone	Centromere kinetochore component CENP-T histone fold;TATA box binding protein associated factor;CENP-S protein;Core histone H2A/H2B/H3/H4
TraesCS1D02G214500	60.1133	24.1033	2.449	1.29225	9.11478e-17	1.08345e-14	yes	up	-	------	------	------	------	------	------	ENOG4111BE6	S:Function unknown	XP_020173947.1	putative glycine-rich cell wall structural protein 1 [Aegilops tauschii subsp. strangulata]	sp|Q01595|CCDP_MAIZE;	Cortical cell-delineating protein OS=Zea mays OX=4577 PE=2 SV=1;	PF14547.8;PF00234.24	Hydrophob_seed;Tryp_alpha_amyl	Hydrophobic seed protein;Protease inhibitor/seed storage/LTP family
TraesCS1D02G230900	1.12	0.266667	4.144	2.05117	0.00498165	0.0499182	yes	up	Ethylene-responsive transcription factor RAP2-3 [Source:Projected from Arabidopsis thaliana (AT3G16770) UniProtKB/Swiss-Prot;Acc:P42736]	GO:0006355;GO:0006351;GO:0005634;GO:0003700;GO:000367	BP:regulation of transcription, DNA-templated;BP:transcription, DNA-templated;CC:nucleus;MF:transcription factor activity, sequence-specific DNA binding;MF:DNA binding;	K09286	EREBP	------	------	ENOG410ZNB5	S:Function unknown	XP_020148477.1	ethylene-responsive transcription factor RAP2-3 [Aegilops tauschii subsp. strangulata]	sp|P42736|RAP23_ARATH;	Ethylene-responsive transcription factor RAP2-3 OS=Arabidopsis thaliana OX=3702 GN=RAP2-3 PE=1 SV=2;	PF00847.22	AP2	AP2 domain
TraesCS1D02G252900	9.77667	4.32333	2.267	1.18072	7.59307e-14	6.34799e-12	yes	up	Pyruvate, phosphate dikinase [Source:UniProtKB/TrEMBL;Acc:A0A1D6D8L9]	GO:0016310;GO:0006090;GO:0009570;GO:0005634;GO:0005829;GO:0046872;GO:0016301;GO:0003824;GO:0016772;GO:0005524;GO:005024	BP:phosphorylation;BP:pyruvate metabolic process;CC:chloroplast stroma;CC:nucleus;CC:cytosol;MF:metal ion binding;MF:kinase activity;MF:catalytic activity;MF:transferase activity, transferring phosphorus-containing groups;MF:ATP binding;MF:pyruvate, phosphate dikinase activity;	K01006	ppdK	map00010;map00620;map00710	Glycolysis / Gluconeogenesis;Pyruvate metabolism;Carbon fixation in photosynthetic organisms	COG0574	G:Carbohydrate transport and metabolism	XP_020188364.1	pyruvate, phosphate dikinase 2 [Aegilops tauschii subsp. strangulata]	sp|Q6AVA8|PPDK1_ORYSJ;	Pyruvate, phosphate dikinase 1, chloroplastic OS=Oryza sativa subsp. japonica OX=39947 GN=PPDK1 PE=1 SV=1;	PF02896.20;PF01326.21;PF00391.25	PEP-utilizers_C;PPDK_N;PEP-utilizers	PEP-utilising enzyme, PEP-binding domain;Pyruvate phosphate dikinase, AMP/ATP-binding domain;PEP-utilising enzyme, mobile domain
TraesCS1D02G261900	116.537	49.5133	2.302	1.20297	1.26124e-29	4.45171e-27	yes	up	Histone H3 [Source:UniProtKB/TrEMBL;Acc:A0A077RTJ8]	GO:0005634;GO:0005694;GO:0000786;GO:0003677;GO:004698	CC:nucleus;CC:chromosome;CC:nucleosome;MF:DNA binding;MF:protein heterodimerization activity;	K11253	H3	------	------	COG2036	B:Chromatin structure and dynamics	KJB27089.1	hypothetical protein B456_004G277300 [Gossypium raimondii]	sp|P68429|H32_MEDSA;	Histone H3.2 OS=Medicago sativa OX=3879 GN=H3-1.1 PE=1 SV=2;	PF00125.26;PF15511.8;PF15630.8	Histone;CENP-T_C;CENP-S	Core histone H2A/H2B/H3/H4;Centromere kinetochore component CENP-T histone fold;CENP-S protein
TraesCS1D02G262000	37.0133	13.5733	2.65	1.40614	3.91032e-17	4.78796e-15	yes	up	Histone H4 variant TH011 [Source:UniProtKB/Swiss-Prot;Acc:P62785]	GO:0006352;GO:0006334;GO:0009414;GO:0009579;GO:0016021;GO:0005730;GO:0005634;GO:0000786;GO:0005774;GO:0005886;GO:0005694;GO:0005829;GO:0009506;GO:0009507;GO:0003677;GO:004698	BP:DNA-templated transcription, initiation;BP:nucleosome assembly;BP:response to water deprivation;CC:thylakoid;CC:integral component of membrane;CC:nucleolus;CC:nucleus;CC:nucleosome;CC:vacuolar membrane;CC:plasma membrane;CC:chromosome;CC:cytosol;CC:plasmodesma;CC:chloroplast;MF:DNA binding;MF:protein heterodimerization activity;	K11254;K11253	H4;H3	------	------	------	------	XP_020147506.2	LOW QUALITY PROTEIN: histone H4, partial [Aegilops tauschii subsp. strangulata]	sp|P62785|H41_WHEAT;	Histone H4 variant TH011 OS=Triticum aestivum OX=4565 PE=3 SV=2;	PF15511.8;PF02969.19;PF15630.8;PF00125.26	CENP-T_C;TAF;CENP-S;Histone	Centromere kinetochore component CENP-T histone fold;TATA box binding protein associated factor;CENP-S protein;Core histone H2A/H2B/H3/H4
TraesCS1D02G274300	76.2133	33.4133	2.234	1.15967	2.53526e-13	1.98407e-11	yes	up	Histone H3.2 [Source:UniProtKB/Swiss-Prot;Acc:P68428]	GO:0005634;GO:0005694;GO:0000786;GO:0003677;GO:004698	CC:nucleus;CC:chromosome;CC:nucleosome;MF:DNA binding;MF:protein heterodimerization activity;	K11253	H3	------	------	COG2036	B:Chromatin structure and dynamics	XP_022154562.1	uncharacterized protein LOC111021800 [Momordica charantia]	sp|P68429|H32_MEDSA;	Histone H3.2 OS=Medicago sativa OX=3879 GN=H3-1.1 PE=1 SV=2;	PF00125.26;PF15511.8;PF15630.8	Histone;CENP-T_C;CENP-S	Core histone H2A/H2B/H3/H4;Centromere kinetochore component CENP-T histone fold;CENP-S protein
TraesCS1D02G286600	60.2567	28.7567	2.041	1.02941	1.79732e-14	1.61063e-12	yes	up	Histone H4 [Source:UniProtKB/TrEMBL;Acc:A0A077RYQ1]	GO:0009414;GO:0018298;GO:0009765;GO:0016192;GO:0006334;GO:0006886;GO:0005829;GO:0000786;GO:0009579;GO:0009536;GO:0005730;GO:0005634;GO:0005774;GO:0005694;GO:0009535;GO:0005886;GO:0030126;GO:0009506;GO:0009507;GO:0009522;GO:0009523;GO:0000139;GO:0003677;GO:0005198;GO:0005524;GO:0016168;GO:004698	BP:response to water deprivation;BP:protein-chromophore linkage;BP:photosynthesis, light harvesting;BP:vesicle-mediated transport;BP:nucleosome assembly;BP:intracellular protein transport;CC:cytosol;CC:nucleosome;CC:thylakoid;CC:plastid;CC:nucleolus;CC:nucleus;CC:vacuolar membrane;CC:chromosome;CC:chloroplast thylakoid membrane;CC:plasma membrane;CC:COPI vesicle coat;CC:plasmodesma;CC:chloroplast…	K11254	H4	------	------	------	------	XP_037476633.1	uncharacterized protein LOC119354027 [Triticum dicoccoides]	sp|P62785|H41_WHEAT;	Histone H4 variant TH011 OS=Triticum aestivum OX=4565 PE=3 SV=2;	PF15511.8;PF02969.19;PF15630.8;PF00125.26	CENP-T_C;TAF;CENP-S;Histone	Centromere kinetochore component CENP-T histone fold;TATA box binding protein associated factor;CENP-S protein;Core histone H2A/H2B/H3/H4
TraesCS1D02G286700	164.767	66.0333	2.436	1.2848	5.97374e-31	2.33485e-28	yes	up	Histone H4 [Source:UniProtKB/TrEMBL;Acc:A0A077RYQ1]	GO:0006334;GO:0009414;GO:0009579;GO:0005730;GO:0005634;GO:0000786;GO:0005774;GO:0005886;GO:0005694;GO:0005829;GO:0009506;GO:0009507;GO:0003677;GO:004698	BP:nucleosome assembly;BP:response to water deprivation;CC:thylakoid;CC:nucleolus;CC:nucleus;CC:nucleosome;CC:vacuolar membrane;CC:plasma membrane;CC:chromosome;CC:cytosol;CC:plasmodesma;CC:chloroplast;MF:DNA binding;MF:protein heterodimerization activity;	K11254	H4	------	------	COG2036	B:Chromatin structure and dynamics	VAH20019.1	unnamed protein product [Triticum turgidum subsp. durum]	sp|P62785|H41_WHEAT;	Histone H4 variant TH011 OS=Triticum aestivum OX=4565 PE=3 SV=2;	PF15511.8;PF02969.19;PF15630.8;PF00125.26	CENP-T_C;TAF;CENP-S;Histone	Centromere kinetochore component CENP-T histone fold;TATA box binding protein associated factor;CENP-S protein;Core histone H2A/H2B/H3/H4
TraesCS1D02G288700	12.8667	4.75	2.646	1.40365	1.34156e-08	5.57756e-07	yes	up	-	------	------	------	------	------	------	ENOG4110812	S:Function unknown	KAF6996264.1	hypothetical protein CFC21_012619 [Triticum aestivum]	------	------	------	------	------
TraesCS1D02G288800	29.2333	8.01	3.631	1.86041	3.46426e-13	2.6629e-11	yes	up	-	------	------	------	------	------	------	ENOG4110812	S:Function unknown	KAF6996265.1	hypothetical protein CFC21_012620 [Triticum aestivum]	------	------	------	------	------
TraesCS1D02G289100	1.35667	0.3	4.399	2.13729	0.00204011	0.024491	yes	up	-	GO:0046658;GO:0016021;GO:000905	CC:anchored component of plasma membrane;CC:integral component of membrane;MF:electron carrier activity;	------	------	------	------	ENOG410YT2D	S:Function unknown	KAF6996270.1	hypothetical protein CFC21_012624 [Triticum aestivum]	sp|O82081|UCC1_ARATH;	Uclacyanin 1 OS=Arabidopsis thaliana OX=3702 GN=UCC1 PE=1 SV=1;	PF02298.19	Cu_bind_like	Plastocyanin-like domain
TraesCS1D02G290000	72.5267	26.08	2.707	1.43687	2.14426e-27	6.44965e-25	yes	up	Histone H4 [Source:UniProtKB/TrEMBL;Acc:A0A077RYQ1]	GO:0006334;GO:0009414;GO:0009579;GO:0005730;GO:0005634;GO:0000786;GO:0005774;GO:0005886;GO:0005694;GO:0005829;GO:0009506;GO:0009507;GO:0003677;GO:004698	BP:nucleosome assembly;BP:response to water deprivation;CC:thylakoid;CC:nucleolus;CC:nucleus;CC:nucleosome;CC:vacuolar membrane;CC:plasma membrane;CC:chromosome;CC:cytosol;CC:plasmodesma;CC:chloroplast;MF:DNA binding;MF:protein heterodimerization activity;	K11254;K11253	H4;H3	------	------	COG2036	B:Chromatin structure and dynamics	VAH01920.1	unnamed protein product [Triticum turgidum subsp. durum]	sp|P62785|H41_WHEAT;	Histone H4 variant TH011 OS=Triticum aestivum OX=4565 PE=3 SV=2;	PF15511.8;PF02969.19;PF15630.8;PF00125.26	CENP-T_C;TAF;CENP-S;Histone	Centromere kinetochore component CENP-T histone fold;TATA box binding protein associated factor;CENP-S protein;Core histone H2A/H2B/H3/H4
TraesCS1D02G290200	78.5567	32.0733	2.379	1.25062	1.57009e-18	2.17241e-16	yes	up	Histone H4 [Source:UniProtKB/TrEMBL;Acc:A0A077RYQ1]	GO:0006334;GO:0009414;GO:0009579;GO:0005730;GO:0005634;GO:0000786;GO:0005774;GO:0005886;GO:0005694;GO:0005829;GO:0009506;GO:0009507;GO:0003677;GO:004698	BP:nucleosome assembly;BP:response to water deprivation;CC:thylakoid;CC:nucleolus;CC:nucleus;CC:nucleosome;CC:vacuolar membrane;CC:plasma membrane;CC:chromosome;CC:cytosol;CC:plasmodesma;CC:chloroplast;MF:DNA binding;MF:protein heterodimerization activity;	K11254;K11253	H4;H3	------	------	COG2036	B:Chromatin structure and dynamics	XP_020166659.2	histone H4 [Aegilops tauschii subsp. strangulata]	sp|P62785|H41_WHEAT;	Histone H4 variant TH011 OS=Triticum aestivum OX=4565 PE=3 SV=2;	PF15511.8;PF02969.19;PF15630.8;PF00125.26	CENP-T_C;TAF;CENP-S;Histone	Centromere kinetochore component CENP-T histone fold;TATA box binding protein associated factor;CENP-S protein;Core histone H2A/H2B/H3/H4
TraesCS1D02G294000	7.41667	2.99	2.429	1.28021	1.48649e-13	1.19996e-11	yes	up	-	GO:0030001;GO:0071577;GO:0055085;GO:0016021;GO:0016020;GO:0005886;GO:0005385;GO:004687	BP:metal ion transport;BP:zinc II ion transmembrane transport;BP:transmembrane transport;CC:integral component of membrane;CC:membrane;CC:plasma membrane;MF:zinc ion transmembrane transporter activity;MF:metal ion transmembrane transporter activity;	K14709	SLC39A1_2_3, ZIP1_2_3	------	------	ENOG4111GP2	P:Inorganic ion transport and metabolism	KAF6996322.1	hypothetical protein CFC21_012669 [Triticum aestivum]	sp|Q0DHE3|ZIP9_ORYSJ;	Zinc transporter 9 OS=Oryza sativa subsp. japonica OX=39947 GN=ZIP9 PE=3 SV=3;	PF02535.24	Zip	ZIP Zinc transporter
TraesCS1D02G324100	0.97	0	69.38	6.11645	1.18923e-05	0.000277665	yes	up	-	GO:001602	CC:integral component of membrane;	------	------	------	------	ENOG410ZFU3;ENOG41107Q3	S:Function unknown;	KAF6990947.1	hypothetical protein CFC21_008091 [Triticum aestivum]	------	------	------	------	------
TraesCS1D02G326200	14.0967	6.70667	2.067	1.04722	7.61396e-08	2.75205e-06	yes	up	-	------	------	------	------	------	------	------	------	KAF6996705.1	hypothetical protein CFC21_013016 [Triticum aestivum]	------	------	------	------	------
TraesCS1D02G346700	4.52	1.76667	2.498	1.32066	1.07274e-10	6.08242e-09	yes	up	-	GO:0006468;GO:0016021;GO:0004674;GO:0005515;GO:0004672;GO:000552	BP:protein phosphorylation;CC:integral component of membrane;MF:protein serine/threonine kinase activity;MF:protein binding;MF:protein kinase activity;MF:ATP binding;	------	------	------	------	COG0515	T:Signal transduction mechanisms	KAF6996937.1	hypothetical protein CFC21_013211 [Triticum aestivum]	sp|O65924|Y2921_ARATH;	Putative leucine-rich repeat receptor-like protein kinase At2g19210 OS=Arabidopsis thaliana OX=3702 GN=At2g19210 PE=1 SV=1;	PF12819.9;PF07714.19;PF00069.27;PF13855.8;PF12799.9	Malectin_like;PK_Tyr_Ser-Thr;Pkinase;LRR_8;LRR_4	Malectin-like domain;Protein tyrosine and serine/threonine kinase;Protein kinase domain;Leucine rich repeat;Leucine Rich repeats
TraesCS1D02G348100	1.01667	0.426667	2.84	1.50581	0.00164811	0.020503	yes	up	-	GO:0006468;GO:0016021;GO:0004674;GO:0005515;GO:0004672;GO:000552	BP:protein phosphorylation;CC:integral component of membrane;MF:protein serine/threonine kinase activity;MF:protein binding;MF:protein kinase activity;MF:ATP binding;	------	------	------	------	COG0515	T:Signal transduction mechanisms	KAF6996950.1	hypothetical protein CFC21_013224 [Triticum aestivum]	sp|O64483|SIRK_ARATH;	Senescence-induced receptor-like serine/threonine-protein kinase OS=Arabidopsis thaliana OX=3702 GN=SIRK PE=1 SV=1;	PF12819.9;PF07714.19;PF00069.27;PF13855.8;PF03109.18;PF12799.9;PF15102.8	Malectin_like;PK_Tyr_Ser-Thr;Pkinase;LRR_8;ABC1;LRR_4;TMEM154	Malectin-like domain;Protein tyrosine and serine/threonine kinase;Protein kinase domain;Leucine rich repeat;ABC1 atypical kinase-like domain;Leucine Rich repeats;TMEM154 protein family
TraesCS1D02G364200	113.91	44.8267	2.459	1.29814	9.06306e-25	2.08303e-22	yes	up	Histone H3 [Source:UniProtKB/TrEMBL;Acc:A0A077RTJ8]	GO:0005634;GO:0005694;GO:0000786;GO:0003677;GO:004698	CC:nucleus;CC:chromosome;CC:nucleosome;MF:DNA binding;MF:protein heterodimerization activity;	K11253	H3	------	------	COG2036	B:Chromatin structure and dynamics	KAF8704946.1	hypothetical protein HU200_031190 [Digitaria exilis]	sp|P68429|H32_MEDSA;	Histone H3.2 OS=Medicago sativa OX=3879 GN=H3-1.1 PE=1 SV=2;	PF00125.26;PF15511.8;PF15630.8	Histone;CENP-T_C;CENP-S	Core histone H2A/H2B/H3/H4;Centromere kinetochore component CENP-T histone fold;CENP-S protein
TraesCS1D02G364400	84.54	31.69	2.602	1.37936	1.24083e-26	3.43367e-24	yes	up	Histone H4 variant TH011 [Source:UniProtKB/Swiss-Prot;Acc:P62785]	GO:0090114;GO:0006334;GO:0009414;GO:0006352;GO:0006886;GO:0009579;GO:0016021;GO:0005730;GO:0005789;GO:0005634;GO:0000786;GO:0005774;GO:0030127;GO:0005886;GO:0005694;GO:0005829;GO:0009506;GO:0009507;GO:0046872;GO:0003677;GO:004698	BP:COPII-coated vesicle budding;BP:nucleosome assembly;BP:response to water deprivation;BP:DNA-templated transcription, initiation;BP:intracellular protein transport;CC:thylakoid;CC:integral component of membrane;CC:nucleolus;CC:endoplasmic reticulum membrane;CC:nucleus;CC:nucleosome;CC:vacuolar membrane;CC:COPII vesicle coat;CC:plasma membrane;CC:chromosome;CC:cytosol;CC:plasmodesma;CC:chloropla…	K11254	H4	------	------	------	------	XP_020147506.2	LOW QUALITY PROTEIN: histone H4, partial [Aegilops tauschii subsp. strangulata]	sp|P62785|H41_WHEAT;	Histone H4 variant TH011 OS=Triticum aestivum OX=4565 PE=3 SV=2;	PF15511.8;PF02969.19;PF15630.8;PF00125.26	CENP-T_C;TAF;CENP-S;Histone	Centromere kinetochore component CENP-T histone fold;TATA box binding protein associated factor;CENP-S protein;Core histone H2A/H2B/H3/H4
TraesCS1D02G364600	168.58	68.7767	2.394	1.25955	2.83502e-36	1.56904e-33	yes	up	Histone H3 [Source:UniProtKB/TrEMBL;Acc:A0A077RTJ8]	GO:0005634;GO:0005694;GO:0000786;GO:0003677;GO:004698	CC:nucleus;CC:chromosome;CC:nucleosome;MF:DNA binding;MF:protein heterodimerization activity;	K11253	H3	------	------	COG2036	B:Chromatin structure and dynamics	CAB3472133.1	unnamed protein product [Digitaria exilis]	sp|P68429|H32_MEDSA;	Histone H3.2 OS=Medicago sativa OX=3879 GN=H3-1.1 PE=1 SV=2;	PF00125.26;PF15511.8;PF15630.8	Histone;CENP-T_C;CENP-S	Core histone H2A/H2B/H3/H4;Centromere kinetochore component CENP-T histone fold;CENP-S protein
TraesCS1D02G366300	401.957	174.273	2.255	1.17328	3.24263e-45	2.49254e-42	yes	up	Histone H2B [Source:UniProtKB/TrEMBL;Acc:A0A0C4BIL4]	GO:0006334;GO:0005634;GO:0000786;GO:0005694;GO:0003677;GO:004698	BP:nucleosome assembly;CC:nucleus;CC:nucleosome;CC:chromosome;MF:DNA binding;MF:protein heterodimerization activity;	K11252	H2B	------	------	------	------	EMS53674.1	Histone H2B.2 [Triticum urartu]	sp|P05621|H2B2_WHEAT;	Histone H2B.2 OS=Triticum aestivum OX=4565 PE=1 SV=2;	PF00125.26;PF00808.25	Histone;CBFD_NFYB_HMF	Core histone H2A/H2B/H3/H4;Histone-like transcription factor
TraesCS1D02G366400	137.813	52.6467	2.56	1.356	5.58156e-28	1.73936e-25	yes	up	Histone H3 [Source:UniProtKB/TrEMBL;Acc:A0A077RTJ8]	GO:0005634;GO:0005694;GO:0000786;GO:0003677;GO:004698	CC:nucleus;CC:chromosome;CC:nucleosome;MF:DNA binding;MF:protein heterodimerization activity;	K11253	H3	------	------	COG2036	B:Chromatin structure and dynamics	XP_022154562.1	uncharacterized protein LOC111021800 [Momordica charantia]	sp|P68429|H32_MEDSA;	Histone H3.2 OS=Medicago sativa OX=3879 GN=H3-1.1 PE=1 SV=2;	PF00125.26;PF15511.8;PF15630.8	Histone;CENP-T_C;CENP-S	Core histone H2A/H2B/H3/H4;Centromere kinetochore component CENP-T histone fold;CENP-S protein
TraesCS1D02G366500	16.8867	6.69667	2.464	1.301	1.53957e-09	7.4274e-08	yes	up	Histone H4 [Source:UniProtKB/TrEMBL;Acc:A0A077RYQ1]	GO:0090114;GO:0006334;GO:0009414;GO:0006352;GO:0006886;GO:0009579;GO:0005730;GO:0005789;GO:0005634;GO:0000786;GO:0005774;GO:0030127;GO:0005886;GO:0005694;GO:0005829;GO:0009506;GO:0009507;GO:0046872;GO:0003677;GO:004698	BP:COPII-coated vesicle budding;BP:nucleosome assembly;BP:response to water deprivation;BP:DNA-templated transcription, initiation;BP:intracellular protein transport;CC:thylakoid;CC:nucleolus;CC:endoplasmic reticulum membrane;CC:nucleus;CC:nucleosome;CC:vacuolar membrane;CC:COPII vesicle coat;CC:plasma membrane;CC:chromosome;CC:cytosol;CC:plasmodesma;CC:chloroplast;MF:metal ion binding;MF:DNA bin…	K11254;K11253	H4;H3	------	------	------	------	RYR11711.1	hypothetical protein Ahy_B04g069232 isoform C [Arachis hypogaea]	sp|P62785|H41_WHEAT;	Histone H4 variant TH011 OS=Triticum aestivum OX=4565 PE=3 SV=2;	PF15511.8;PF02969.19;PF15630.8;PF00125.26	CENP-T_C;TAF;CENP-S;Histone	Centromere kinetochore component CENP-T histone fold;TATA box binding protein associated factor;CENP-S protein;Core histone H2A/H2B/H3/H4
TraesCS1D02G366600	77.1933	31.8233	2.367	1.24327	1.6866e-36	9.48626e-34	yes	up	Histone H3 [Source:UniProtKB/TrEMBL;Acc:A0A077RTJ8]	GO:0005634;GO:0005694;GO:0000786;GO:0003677;GO:004698	CC:nucleus;CC:chromosome;CC:nucleosome;MF:DNA binding;MF:protein heterodimerization activity;	K11253	H3	------	------	COG2036	B:Chromatin structure and dynamics	TVT97857.1	hypothetical protein EJB05_56869, partial [Eragrostis curvula]	sp|P68429|H32_MEDSA;	Histone H3.2 OS=Medicago sativa OX=3879 GN=H3-1.1 PE=1 SV=2;	PF00125.26;PF15511.8;PF15630.8	Histone;CENP-T_C;CENP-S	Core histone H2A/H2B/H3/H4;Centromere kinetochore component CENP-T histone fold;CENP-S protein
TraesCS1D02G368000	80.1033	28.5733	2.736	1.45186	2.29627e-38	1.39349e-35	yes	up	Histone H4 [Source:UniProtKB/TrEMBL;Acc:A0A077RYQ1]	GO:0009414;GO:0018298;GO:0009765;GO:0016192;GO:0006334;GO:0006352;GO:0006886;GO:0005829;GO:0000786;GO:0009579;GO:0009536;GO:0005730;GO:0005634;GO:0005774;GO:0005694;GO:0009535;GO:0005886;GO:0030126;GO:0009506;GO:0009507;GO:0009522;GO:0009523;GO:0000139;GO:0003677;GO:0005198;GO:0005524;GO:0016168;GO:004698	BP:response to water deprivation;BP:protein-chromophore linkage;BP:photosynthesis, light harvesting;BP:vesicle-mediated transport;BP:nucleosome assembly;BP:DNA-templated transcription, initiation;BP:intracellular protein transport;CC:cytosol;CC:nucleosome;CC:thylakoid;CC:plastid;CC:nucleolus;CC:nucleus;CC:vacuolar membrane;CC:chromosome;CC:chloroplast thylakoid membrane;CC:plasma membrane;CC:COPI…	K11254	H4	------	------	------	------	XP_015078589.1	uncharacterized protein LOC107022503 [Solanum pennellii]	sp|P62785|H41_WHEAT;	Histone H4 variant TH011 OS=Triticum aestivum OX=4565 PE=3 SV=2;	PF15511.8;PF02969.19;PF15630.8;PF00125.26	CENP-T_C;TAF;CENP-S;Histone	Centromere kinetochore component CENP-T histone fold;TATA box binding protein associated factor;CENP-S protein;Core histone H2A/H2B/H3/H4
TraesCS1D02G373800	127.553	56.9467	2.186	1.12855	3.6433e-29	1.23552e-26	yes	up	Histone H2B [Source:UniProtKB/TrEMBL;Acc:W5A7K6]	GO:0006334;GO:0016021;GO:0005634;GO:0000786;GO:0005694;GO:0003677;GO:004698	BP:nucleosome assembly;CC:integral component of membrane;CC:nucleus;CC:nucleosome;CC:chromosome;MF:DNA binding;MF:protein heterodimerization activity;	K11252	H2B	------	------	ENOG4111NV5	B:Chromatin structure and dynamics	TKW10628.1	hypothetical protein SEVIR_6G178300v2 [Setaria viridis]	sp|P05621|H2B2_WHEAT;	Histone H2B.2 OS=Triticum aestivum OX=4565 PE=1 SV=2;	PF00125.26;PF00808.25	Histone;CBFD_NFYB_HMF	Core histone H2A/H2B/H3/H4;Histone-like transcription factor
TraesCS1D02G373900	98.9733	41.1067	2.343	1.22843	7.72448e-20	1.15418e-17	yes	up	Histone H2B [Source:UniProtKB/TrEMBL;Acc:W5A7K6]	GO:0006334;GO:0005634;GO:0000786;GO:0005694;GO:0003677;GO:004698	BP:nucleosome assembly;CC:nucleus;CC:nucleosome;CC:chromosome;MF:DNA binding;MF:protein heterodimerization activity;	K11252	H2B	------	------	------	------	XP_020195670.1	histone H2B.2-like [Aegilops tauschii subsp. strangulata]	sp|P05621|H2B2_WHEAT;	Histone H2B.2 OS=Triticum aestivum OX=4565 PE=1 SV=2;	PF00125.26;PF00808.25	Histone;CBFD_NFYB_HMF	Core histone H2A/H2B/H3/H4;Histone-like transcription factor
TraesCS1D02G378400	0.616667	0.146667	4.209	2.07333	0.00125754	0.0163621	yes	up	-	GO:0006355;GO:0005634;GO:0003700;GO:000367	BP:regulation of transcription, DNA-templated;CC:nucleus;MF:transcription factor activity, sequence-specific DNA binding;MF:DNA binding;	K09287	RAV	------	------	ENOG4110AU5	K:Transcription	XP_020159692.1	AP2/ERF and B3 domain-containing protein Os05g0549800-like [Aegilops tauschii subsp. strangulata]	sp|Q8RZX9|Y1934_ORYSJ;	AP2/ERF and B3 domain-containing protein Os01g0693400 OS=Oryza sativa subsp. japonica OX=39947 GN=Os01g0693400 PE=2 SV=1;	PF02362.23;PF00847.22	B3;AP2	B3 DNA binding domain;AP2 domain
TraesCS1D02G378500	0.966667	0.343333	2.755	1.46205	0.00390818	0.0413349	yes	up	-	GO:0006355;GO:0006351;GO:0005634;GO:0003700;GO:000367	BP:regulation of transcription, DNA-templated;BP:transcription, DNA-templated;CC:nucleus;MF:transcription factor activity, sequence-specific DNA binding;MF:DNA binding;	K09287	RAV	------	------	ENOG4110AU5	K:Transcription	KAF6997281.1	hypothetical protein CFC21_013521 [Triticum aestivum]	sp|Q8RZX9|Y1934_ORYSJ;	AP2/ERF and B3 domain-containing protein Os01g0693400 OS=Oryza sativa subsp. japonica OX=39947 GN=Os01g0693400 PE=2 SV=1;	PF02362.23;PF00847.22	B3;AP2	B3 DNA binding domain;AP2 domain
TraesCS1D02G392100	0.756667	0.246667	3.13	1.64613	0.00075061	0.0106274	yes	up	-	GO:0006468;GO:0016998;GO:0000272;GO:0042742;GO:0006032;GO:0002229;GO:0016021;GO:0005886;GO:0030246;GO:0004675;GO:0004672;GO:0004568;GO:000552	BP:protein phosphorylation;BP:cell wall macromolecule catabolic process;BP:polysaccharide catabolic process;BP:defense response to bacterium;BP:chitin catabolic process;BP:defense response to oomycetes;CC:integral component of membrane;CC:plasma membrane;MF:carbohydrate binding;MF:transmembrane receptor protein serine/threonine kinase activity;MF:protein kinase activity;MF:chitinase activity;MF:A…	------	------	------	------	COG0515	T:Signal transduction mechanisms	KAF6997434.1	hypothetical protein CFC21_013653 [Triticum aestivum]	sp|Q9LXA5|LRK91_ARATH;	L-type lectin-domain containing receptor kinase IX.1 OS=Arabidopsis thaliana OX=3702 GN=LECRK91 PE=1 SV=1;	PF00182.21;PF00069.27;PF07714.19	Glyco_hydro_19;Pkinase;PK_Tyr_Ser-Thr	Chitinase class I;Protein kinase domain;Protein tyrosine and serine/threonine kinase
TraesCS1D02G392500	0.683333	0.09	7.487	2.90443	4.12576e-07	1.30093e-05	yes	up	-	GO:0052865;GO:0009228;GO:0016114;GO:0046872;GO:0008661;GO:000382	BP:1-deoxy-D-xylulose 5-phosphate biosynthetic process;BP:thiamine biosynthetic process;BP:terpenoid biosynthetic process;MF:metal ion binding;MF:1-deoxy-D-xylulose-5-phosphate synthase activity;MF:catalytic activity;	K01662	dxs	map00730;map00900	Thiamine metabolism;Terpenoid backbone biosynthesis	COG1154	H:Coenzyme transport and metabolism	KAF6997440.1	hypothetical protein CFC21_013658 [Triticum aestivum]	sp|Q6YU51|DXS2_ORYSJ;	Probable 1-deoxy-D-xylulose-5-phosphate synthase 2, chloroplastic OS=Oryza sativa subsp. japonica OX=39947 GN=Os07g0190000 PE=2 SV=1;	PF13292.8;PF02779.26;PF02780.22;PF00676.22;PF02775.23	DXP_synthase_N;Transket_pyr;Transketolase_C;E1_dh;TPP_enzyme_C	1-deoxy-D-xylulose-5-phosphate synthase;Transketolase, pyrimidine binding domain;Transketolase, C-terminal domain;Dehydrogenase E1 component;Thiamine pyrophosphate enzyme, C-terminal TPP binding domain
TraesCS1D02G412400	0.633333	0.236667	2.659	1.41074	0.00374634	0.0400024	yes	up	-	GO:0006508;GO:0004252;GO:000823	BP:proteolysis;MF:serine-type endopeptidase activity;MF:serine-type peptidase activity;	------	------	------	------	COG1404	O:Posttranslational modification, protein turnover, chaperones	KAF6997648.1	hypothetical protein CFC21_013852 [Triticum aestivum]	sp|Q8L7I2|SBT36_ARATH;	Subtilisin-like protease SBT3.6 OS=Arabidopsis thaliana OX=3702 GN=SBT3.6 PE=2 SV=1;	PF00082.24;PF17766.3;PF05922.18	Peptidase_S8;fn3_6;Inhibitor_I9	Subtilase family;Fibronectin type-III domain;Peptidase inhibitor I9
TraesCS1D02G423100	1.1	0.466667	2.324	1.21637	0.00467443	0.0476402	yes	up	-	GO:0042546;GO:0009969;GO:0071555;GO:0055085;GO:0005794;GO:0016021;GO:0016020;GO:0032580;GO:000810	BP:cell wall biogenesis;BP:xyloglucan biosynthetic process;BP:cell wall organization;BP:transmembrane transport;CC:Golgi apparatus;CC:integral component of membrane;CC:membrane;CC:Golgi cisterna membrane;MF:galactoside 2-alpha-L-fucosyltransferase activity;	K13681	FUT	------	------	ENOG41108RA	S:Function unknown	KAF6997780.1	hypothetical protein CFC21_013961 [Triticum aestivum]	sp|Q9M5Q1|FUT1_PEA;	Galactoside 2-alpha-L-fucosyltransferase OS=Pisum sativum OX=3888 GN=FT1 PE=2 SV=1;	PF03254.15	XG_FTase	Xyloglucan fucosyltransferase
TraesCS2A02G012500	0.82	0.193333	4.199	2.0699	3.88169e-07	1.2307e-05	yes	up	-	GO:0006468;GO:0016021;GO:0005524;GO:0005515;GO:000467	BP:protein phosphorylation;CC:integral component of membrane;MF:ATP binding;MF:protein binding;MF:protein kinase activity;	------	------	------	------	COG4886	S:Function unknown	KAF6998294.1	hypothetical protein CFC21_014422 [Triticum aestivum]	sp|Q1MX30|XA21_ORYSI;	Receptor kinase-like protein Xa21 OS=Oryza sativa subsp. indica OX=39946 GN=XA21 PE=1 SV=1;	PF00069.27;PF13855.8;PF07714.19;PF12799.9;PF08263.14	Pkinase;LRR_8;PK_Tyr_Ser-Thr;LRR_4;LRRNT_2	Protein kinase domain;Leucine rich repeat;Protein tyrosine and serine/threonine kinase;Leucine Rich repeats;Leucine rich repeat N-terminal domain
TraesCS2A02G027800	2.48333	0.386667	6.268	2.64807	1.05975e-19	1.56322e-17	yes	up	-	GO:0010333;GO:0000287;GO:001682	MF:terpene synthase activity;MF:magnesium ion binding;MF:lyase activity;	K14043	CPS4	map00904	Diterpenoid biosynthesis	ENOG410XNXR	I:Lipid transport and metabolism	KAF6998487.1	hypothetical protein CFC21_014604 [Triticum aestivum]	sp|Q0JF02|CPS4_ORYSJ;	Syn-copalyl diphosphate synthase, chloroplastic OS=Oryza sativa subsp. japonica OX=39947 GN=CPS4 PE=1 SV=1;	PF01397.23;PF03936.18	Terpene_synth;Terpene_synth_C	Terpene synthase, N-terminal domain;Terpene synthase family, metal binding domain
TraesCS2A02G033900	2.03667	0.816667	2.425	1.27813	0.00203483	0.0244437	yes	up	Dirigent protein [Source:UniProtKB/TrEMBL;Acc:A0A1D5TLP8]	GO:0048046;GO:003024	CC:apoplast;MF:carbohydrate binding;	------	------	------	------	ENOG410ZS5G;ENOG41118E8	S:Function unknown;	KAF6998551.1	hypothetical protein CFC21_014666 [Triticum aestivum]	sp|Q5U9T2|LECH_HORVU;	Horcolin OS=Hordeum vulgare OX=4513 PE=3 SV=1;	PF01419.19;PF03018.16	Jacalin;Dirigent	Jacalin-like lectin domain;Dirigent-like protein
TraesCS2A02G048000	5.71667	0.46	11.05	3.46602	1.51325e-10	8.40866e-09	yes	up	-	------	------	------	------	------	------	ENOG411049Q	S:Function unknown	KAF6998716.1	hypothetical protein CFC21_014808 [Triticum aestivum]	------	------	------	------	------
TraesCS2A02G048300	8.22667	1.81667	3.078	1.62189	0.000183029	0.00316001	yes	up	-	------	------	------	------	------	------	ENOG411049Q	S:Function unknown	KAF6998718.1	hypothetical protein CFC21_014810 [Triticum aestivum]	------	------	------	------	------
TraesCS2A02G049100	4.21	0	53.107	5.73082	6.70287e-05	0.00130807	yes	up	-	GO:001602	CC:integral component of membrane;	------	------	------	------	ENOG41103PP	S:Function unknown	KAF6998726.1	hypothetical protein CFC21_014818 [Triticum aestivum]	------	------	------	------	------
TraesCS2A02G057100	0.813333	0.356667	2.201	1.13792	0.000106749	0.00197249	yes	up	-	GO:0055085;GO:0016021;GO:0016020;GO:0000325;GO:0005774;GO:0042626;GO:0140359;GO:000552	BP:transmembrane transport;CC:integral component of membrane;CC:membrane;CC:plant-type vacuole;CC:vacuolar membrane;MF:ATPase activity, coupled to transmembrane movement of substances;MF:ABC-type transmembrane transporter activity;MF:ATP binding;	K05665	ABCC1	map02010	ABC transporters	COG1132	V:Defense mechanisms	XP_037480326.1	ABC transporter C family member 4-like [Triticum dicoccoides]	sp|Q7DM58|AB4C_ARATH;	ABC transporter C family member 4 OS=Arabidopsis thaliana OX=3702 GN=ABCC4 PE=1 SV=2;	PF00664.25;PF00005.29;PF02463.21;PF13555.8;PF13191.8	ABC_membrane;ABC_tran;SMC_N;AAA_29;AAA_16	ABC transporter transmembrane region;ABC transporter;RecF/RecN/SMC N terminal domain;P-loop containing region of AAA domain;AAA ATPase domain
TraesCS2A02G071500	0.44	0.1	4.403	2.13853	0.00372009	0.0397897	yes	up	Flavin-containing monooxygenase [Source:UniProtKB/TrEMBL;Acc:W5B4I3]	GO:0050661;GO:0050660;GO:000449	MF:NADP binding;MF:flavin adenine dinucleotide binding;MF:N,N-dimethylaniline monooxygenase activity;	K00485	FMO	------	------	COG2072	P:Inorganic ion transport and metabolism	KAF6999015.1	hypothetical protein CFC21_015088 [Triticum aestivum]	sp|Q9LMA1|FMO1_ARATH;	Probable flavin-containing monooxygenase 1 OS=Arabidopsis thaliana OX=3702 GN=FMO1 PE=2 SV=1;	PF00743.21;PF13434.8;PF07992.16;PF13738.8;PF13450.8;PF01266.26;PF13454.8	FMO-like;K_oxygenase;Pyr_redox_2;Pyr_redox_3;NAD_binding_8;DAO;NAD_binding_9	Flavin-binding monooxygenase-like;L-lysine 6-monooxygenase;Pyridine nucleotide-disulphide oxidoreductase;Pyridine nucleotide-disulphide oxidoreductase;NA;FAD dependent oxidoreductase;FAD-NA
TraesCS2A02G113800	0.79	0.0233333	28.059	4.81041	0.000702405	0.0100524	yes	up	-	------	------	------	------	------	------	ENOG410YJE2	S:Function unknown	XP_037481253.1	protein LURP-one-related 11-like [Triticum dicoccoides]	sp|Q9LUM1|LOR11_ARATH;	Protein LURP-one-related 11 OS=Arabidopsis thaliana OX=3702 GN=At3g14260 PE=2 SV=1;	PF04525.14	LOR	LURP-one-related
TraesCS2A02G140300	0.183333	0	28.565	4.83616	0.00279993	0.0315887	yes	up	-	GO:000819	MF:UDP-glycosyltransferase activity;	K08237	E2.4.1.218	------	------	COG1819	S:Function unknown	XP_037481313.1	hydroquinone glucosyltransferase-like [Triticum dicoccoides]	sp|Q9AR73|HQGT_RAUSE;	Hydroquinone glucosyltransferase OS=Rauvolfia serpentina OX=4060 GN=AS PE=1 SV=1;	PF00201.20	UDPGT	UDP-glucoronosyl and UDP-glucosyl transferase
TraesCS2A02G149400	2.00333	0.573333	3.437	1.78111	0.000220536	0.00371034	yes	up	Peroxidase [Source:UniProtKB/TrEMBL;Acc:W5B4G3]	GO:0006979;GO:0042744;GO:0005576;GO:0020037;GO:0046872;GO:000460	BP:response to oxidative stress;BP:hydrogen peroxide catabolic process;CC:extracellular region;MF:heme binding;MF:metal ion binding;MF:peroxidase activity;	K00430	E1.11.1.7	map00940	Phenylpropanoid biosynthesis	ENOG41116DJ	S:Function unknown	XP_037481329.1	peroxidase 2-like [Triticum dicoccoides]	sp|Q9FEQ8|PER2_MAIZE;	Peroxidase 2 OS=Zea mays OX=4577 GN=PER2 PE=2 SV=1;	PF00141.25	peroxidase	Peroxidase
TraesCS2A02G162200	6.49667	1.43	4.367	2.12656	2.94225e-09	1.36335e-07	yes	up	-	------	------	------	------	------	------	ENOG410ZEVS	S:Function unknown	VAH27848.1	unnamed protein product [Triticum turgidum subsp. durum]	------	------	------	------	------
TraesCS2A02G166600	4.47333	1.22333	3.54	1.82361	2.68202e-07	8.78776e-06	yes	up	-	GO:0009409;GO:004275	BP:response to cold;BP:regulation of circadian rhythm;	------	------	------	------	ENOG410ZP1W;COG5126;COG5126;COG5126	S:Function unknown;D:Cell cycle control, cell division, chromosome partitioning;T:Signal transduction mechanisms;Z:Cytoskeleton	XP_037476350.1	uncharacterized protein LOC119353778 [Triticum dicoccoides]	------	------	------	------	------
TraesCS2A02G225200	6.63333	2.54	2.654	1.40817	0.000330665	0.00527113	yes	up	-	GO:0019344;GO:0019419;GO:0045454;GO:0005623;GO:0003824;GO:0016671;GO:000460	BP:cysteine biosynthetic process;BP:sulfate reduction;BP:cell redox homeostasis;CC:cell;MF:catalytic activity;MF:oxidoreductase activity, acting on a sulfur group of donors, disulfide as acceptor;MF:phosphoadenylyl-sulfate reductas;	K05907	APR	map00920	Sulfur metabolism	COG0175	P:Inorganic ion transport and metabolism	KAF7000775.1	hypothetical protein CFC21_016593 [Triticum aestivum]	sp|Q6Z4A7|APR1_ORYSJ;	Probable 5'-adenylylsulfate reductase 1, chloroplastic OS=Oryza sativa subsp. japonica OX=39947 GN=APR1 PE=2 SV=1;	PF01507.21;PF00085.22;PF13098.8;PF13728.8	PAPS_reduct;Thioredoxin;Thioredoxin_2;TraF	Phosphoadenosine phosphosulfate reductase family;Thioredoxin;Thioredoxin-like domain;F plasmid transfer operon protein
TraesCS2A02G309700	2.36	0.893333	2.43	1.28121	0.00175191	0.0215656	yes	up	-	GO:0000160;GO:0048830;GO:001602	BP:phosphorelay signal transduction system;BP:adventitious root development;CC:integral component of membrane;	K14492	ARR-A	map04075	Plant hormone signal transduction	COG0784;COG5641	T:Signal transduction mechanisms;K:Transcription	KAF7001907.1	hypothetical protein CFC21_017467 [Triticum aestivum]	sp|Q2HWG4|ORR1_ORYSJ;	Two-component response regulator ORR1 OS=Oryza sativa subsp. japonica OX=39947 GN=RR1 PE=2 SV=1;	PF00072.26	Response_reg	Response regulator receiver domain
TraesCS2A02G312400	50.3933	23.89	2.053	1.03805	1.91647e-06	5.32677e-05	yes	up	-	GO:0006334;GO:0005634;GO:0000786;GO:0046982;GO:000367	BP:nucleosome assembly;CC:nucleus;CC:nucleosome;MF:protein heterodimerization activity;MF:DNA binding;	K11252	H2B	------	------	ENOG4111NV5	B:Chromatin structure and dynamics	KAF7001942.1	hypothetical protein CFC21_017494 [Triticum aestivum]	sp|A2YWI3|H2B2_ORYSI;	Histone H2B.2 OS=Oryza sativa subsp. indica OX=39946 GN=H2B.2 PE=3 SV=1;	PF00125.26;PF00808.25	Histone;CBFD_NFYB_HMF	Core histone H2A/H2B/H3/H4;Histone-like transcription factor
TraesCS2A02G322200	1.13667	0.556667	2.013	1.00948	0.00119517	0.0157042	yes	up	-	------	------	------	------	------	------	ENOG41117FR;ENOG41104W3	S:Function unknown;	KAF7002058.1	hypothetical protein CFC21_017599 [Triticum aestivum]	------	------	------	------	------
TraesCS2A02G341000	2.56	1.02333	3.244	1.69797	1.65787e-09	7.95927e-08	yes	up	-	------	------	------	------	------	------	------	------	KAF7002260.1	hypothetical protein CFC21_017767 [Triticum aestivum]	------	------	------	------	------
TraesCS2A02G350800	2.18	0.253333	8.803	3.13799	3.71782e-06	9.76472e-05	yes	up	-	GO:0005975;GO:0016998;GO:0000272;GO:0006032;GO:0008061;GO:000456	BP:carbohydrate metabolic process;BP:cell wall macromolecule catabolic process;BP:polysaccharide catabolic process;BP:chitin catabolic process;MF:chitin binding;MF:chitinase activity;	K01183	E3.2.1.14	map00520	Amino sugar and nucleotide sugar metabolism	COG3979	G:Carbohydrate transport and metabolism	KAF7002368.1	hypothetical protein CFC21_017867 [Triticum aestivum]	sp|O04138|CHI4_ORYSJ;	Chitinase 4 OS=Oryza sativa subsp. japonica OX=39947 GN=Cht4 PE=2 SV=2;	PF00182.21;PF00187.21	Glyco_hydro_19;Chitin_bind_1	Chitinase class I;Chitin recognition protein
TraesCS2A02G385000	1.76	0.576667	2.955	1.56314	0.000100563	0.00187141	yes	up	Arp2/3 complex 34 kDa subunit [Source:UniProtKB/TrEMBL;Acc:A0A1D6RIL4]	GO:0030833;GO:0034314;GO:0030041;GO:0005737;GO:0015629;GO:0005885;GO:000377	BP:regulation of actin filament polymerization;BP:Arp2/3 complex-mediated actin nucleation;BP:actin filament polymerization;CC:cytoplasm;CC:actin cytoskeleton;CC:Arp2/3 protein complex;MF:actin binding;	K05758	ARPC2	map04144	Endocytosis	ENOG410YKF6	S:Function unknown	VAH34644.1	unnamed protein product [Triticum turgidum subsp. durum]	sp|F4IVU1|ARC2B_ARATH;	Actin-related protein 2/3 complex subunit 2B OS=Arabidopsis thaliana OX=3702 GN=ARPC2B PE=2 SV=1;	PF04045.16	P34-Arc	Arp2/3 complex, 34 kD subunit p34-Arc
TraesCS2A02G397400	2.42667	0.76	3.221	1.68736	0.000555656	0.00820509	yes	up	-	GO:0006334;GO:0005634;GO:0000786;GO:000367	BP:nucleosome assembly;CC:nucleus;CC:nucleosome;MF:DNA binding;	K11275	H1_5	------	------	ENOG410XWIM	S:Function unknown	XP_037478793.1	histone H1-like [Triticum dicoccoides]	sp|P40267|H1_SOLPN;	Histone H1 OS=Solanum pennellii OX=28526 PE=2 SV=1;	PF00538.21	Linker_histone	linker histone H1 and H5 family
TraesCS2A02G397600	98.1067	37.1467	2.579	1.36696	9.55679e-49	8.26435e-46	yes	up	-	GO:0016584;GO:0031936;GO:0030261;GO:0045910;GO:0006334;GO:0005634;GO:0000786;GO:0005694;GO:0031492;GO:0003677;GO:000369	BP:nucleosome positioning;BP:negative regulation of chromatin silencing;BP:chromosome condensation;BP:negative regulation of DNA recombination;BP:nucleosome assembly;CC:nucleus;CC:nucleosome;CC:chromosome;MF:nucleosomal DNA binding;MF:DNA binding;MF:double-stranded DNA binding;	K11275	H1_5	------	------	ENOG410XWIM	S:Function unknown	KAF7002914.1	hypothetical protein CFC21_018320 [Triticum aestivum]	sp|P40267|H1_SOLPN;	Histone H1 OS=Solanum pennellii OX=28526 PE=2 SV=1;	PF00538.21	Linker_histone	linker histone H1 and H5 family
TraesCS2A02G397700	42.9	18.0267	2.649	1.40546	7.09372e-27	2.01127e-24	yes	up	-	GO:0006334;GO:0005634;GO:0000786;GO:000367	BP:nucleosome assembly;CC:nucleus;CC:nucleosome;MF:DNA binding;	K11275	H1_5	------	------	ENOG410XWIM	S:Function unknown	KAF7002916.1	hypothetical protein CFC21_018321 [Triticum aestivum]	sp|P40267|H1_SOLPN;	Histone H1 OS=Solanum pennellii OX=28526 PE=2 SV=1;	PF00538.21	Linker_histone	linker histone H1 and H5 family
TraesCS2A02G416300	20.4667	5.63	3.516	1.81389	6.55261e-13	4.89014e-11	yes	up	Histone H4 [Source:UniProtKB/TrEMBL;Acc:A0A077RYQ1]	GO:0006352;GO:0006334;GO:0009414;GO:0009579;GO:0005730;GO:0005634;GO:0000786;GO:0005774;GO:0005886;GO:0005694;GO:0005829;GO:0009506;GO:0009507;GO:0003677;GO:004698	BP:DNA-templated transcription, initiation;BP:nucleosome assembly;BP:response to water deprivation;CC:thylakoid;CC:nucleolus;CC:nucleus;CC:nucleosome;CC:vacuolar membrane;CC:plasma membrane;CC:chromosome;CC:cytosol;CC:plasmodesma;CC:chloroplast;MF:DNA binding;MF:protein heterodimerization activity;	K11254	H4	------	------	COG2036	B:Chromatin structure and dynamics	XP_037480688.1	histone H4-like [Triticum dicoccoides]	sp|P62785|H41_WHEAT;	Histone H4 variant TH011 OS=Triticum aestivum OX=4565 PE=3 SV=2;	PF15511.8;PF02969.19;PF15630.8;PF00125.26	CENP-T_C;TAF;CENP-S;Histone	Centromere kinetochore component CENP-T histone fold;TATA box binding protein associated factor;CENP-S protein;Core histone H2A/H2B/H3/H4
TraesCS2A02G417700	22.5667	7.98	2.827	1.49923	2.56289e-06	6.9558e-05	yes	up	Histone H4 [Source:UniProtKB/TrEMBL;Acc:A0A077RYQ1]	GO:0006352;GO:0006334;GO:0009414;GO:0009579;GO:0005730;GO:0005634;GO:0000786;GO:0005774;GO:0005886;GO:0005694;GO:0005829;GO:0009506;GO:0009507;GO:0003677;GO:004698	BP:DNA-templated transcription, initiation;BP:nucleosome assembly;BP:response to water deprivation;CC:thylakoid;CC:nucleolus;CC:nucleus;CC:nucleosome;CC:vacuolar membrane;CC:plasma membrane;CC:chromosome;CC:cytosol;CC:plasmodesma;CC:chloroplast;MF:DNA binding;MF:protein heterodimerization activity;	K11254	H4	------	------	COG2036	B:Chromatin structure and dynamics	XP_037480688.1	histone H4-like [Triticum dicoccoides]	sp|P62785|H41_WHEAT;	Histone H4 variant TH011 OS=Triticum aestivum OX=4565 PE=3 SV=2;	PF15511.8;PF02969.19;PF15630.8;PF00125.26	CENP-T_C;TAF;CENP-S;Histone	Centromere kinetochore component CENP-T histone fold;TATA box binding protein associated factor;CENP-S protein;Core histone H2A/H2B/H3/H4
TraesCS2A02G429400	0.746667	0.22	3.228	1.69083	0.00035997	0.00567756	yes	up	Serine/threonine-protein kinase [Source:UniProtKB/TrEMBL;Acc:W5AUP7]	GO:0006468;GO:0016021;GO:0030246;GO:0004674;GO:0106311;GO:0004672;GO:0005524;GO:010631	BP:protein phosphorylation;CC:integral component of membrane;MF:carbohydrate binding;MF:protein serine/threonine kinase activity;MF:old GO;MF:protein kinase activity;MF:ATP binding;MF:old GO;	------	------	------	------	ENOG410YBSH	T:Signal transduction mechanisms	XP_037474562.1	G-type lectin S-receptor-like serine/threonine-protein kinase SD2-5 [Triticum dicoccoides]	sp|Q8RWZ5|SD25_ARATH;	G-type lectin S-receptor-like serine/threonine-protein kinase SD2-5 OS=Arabidopsis thaliana OX=3702 GN=SD25 PE=1 SV=1;	PF00069.27;PF07714.19;PF01453.26;PF03109.18;PF14531.8	Pkinase;PK_Tyr_Ser-Thr;B_lectin;ABC1;Kinase-like	Protein kinase domain;Protein tyrosine and serine/threonine kinase;D-mannose binding lectin;ABC1 atypical kinase-like domain;Kinase-like
TraesCS2A02G433200	2.32	0.526667	4.154	2.05451	1.49071e-05	0.000340924	yes	up	-	------	------	------	------	------	------	ENOG410Y914	S:Function unknown	KAF7003379.1	hypothetical protein CFC21_018697 [Triticum aestivum]	------	------	PF06830.13	Root_cap	Root cap
TraesCS2A02G440500	20.8633	7.12667	2.899	1.53543	0.000285698	0.00465165	yes	up	-	GO:0009627;GO:000550	BP:systemic acquired resistance;MF:fatty acid binding;	------	------	------	------	ENOG41107F2	S:Function unknown	XP_037479176.1	putative lipid-transfer protein DIR1 [Triticum dicoccoides]	------	------	PF14368.8;PF00234.24	LTP_2;Tryp_alpha_amyl	Probable lipid transfer;Protease inhibitor/seed storage/LTP family
TraesCS2A02G490100	1.84333	0.55	3.198	1.67699	1.55891e-06	4.41093e-05	yes	up	-	GO:0016021;GO:0004497;GO:0016705;GO:0005506;GO:002003	CC:integral component of membrane;MF:monooxygenase activity;MF:oxidoreductase activity, acting on paired donors, with incorporation or reduction of molecular oxygen;MF:iron ion binding;MF:heme binding;	K09755	CYP84A, F5H	map00940	Phenylpropanoid biosynthesis	COG2124	Q:Secondary metabolites biosynthesis, transport and catabolism	KAF7004024.1	hypothetical protein CFC21_019284 [Triticum aestivum]	sp|Q42600|C84A1_ARATH;	Cytochrome P450 84A1 OS=Arabidopsis thaliana OX=3702 GN=CYP84A1 PE=1 SV=1;	PF00067.24	p450	Cytochrome P450
TraesCS2A02G498200	6.54	2.76667	2.31	1.20767	4.23841e-08	1.61909e-06	yes	up	Xyloglucan endotransglucosylase/hydrolase [Source:UniProtKB/TrEMBL;Acc:A0A341QC69]	GO:0042546;GO:0005975;GO:0006073;GO:0071555;GO:0010411;GO:0005618;GO:0048046;GO:0016762;GO:000455	BP:cell wall biogenesis;BP:carbohydrate metabolic process;BP:cellular glucan metabolic process;BP:cell wall organization;BP:xyloglucan metabolic process;CC:cell wall;CC:apoplast;MF:xylogluca;MF:hydrolase activity, hydrolyzing O-glycosyl compounds;	K08235	E2.4.1.207	------	------	COG2273	G:Carbohydrate transport and metabolism	KAF7004193.1	hypothetical protein CFC21_019433 [Triticum aestivum]	sp|Q9FKL9|XTH12_ARATH;	Probable xyloglucan endotransglucosylase/hydrolase protein 12 OS=Arabidopsis thaliana OX=3702 GN=XTH12 PE=2 SV=1;	PF00722.23;PF06955.14	Glyco_hydro_16;XET_C	Glycosyl hydrolases family 16;Xyloglucan endo-transglycosylase
TraesCS2A02G498300	0.97	0.27	3.829	1.93685	0.00395473	0.0417252	yes	up	Xyloglucan endotransglucosylase/hydrolase [Source:UniProtKB/TrEMBL;Acc:A0A1D5T6D4]	GO:0042546;GO:0005975;GO:0006073;GO:0071555;GO:0008152;GO:0010411;GO:0005618;GO:0048046;GO:0005576;GO:0016787;GO:0016798;GO:0016762;GO:0016740;GO:000455	BP:cell wall biogenesis;BP:carbohydrate metabolic process;BP:cellular glucan metabolic process;BP:cell wall organization;BP:metabolic process;BP:xyloglucan metabolic process;CC:cell wall;CC:apoplast;CC:extracellular region;MF:hydrolase activity;MF:hydrolase activity, acting on glycosyl bonds;MF:xylogluca;MF:transferase activity;MF:hydrolase activity, hydrolyzing O-glycosyl compounds;	K08235	E2.4.1.207	------	------	COG2273	G:Carbohydrate transport and metabolism	KAF7004194.1	hypothetical protein CFC21_019434 [Triticum aestivum]	sp|Q9FKL9|XTH12_ARATH;	Probable xyloglucan endotransglucosylase/hydrolase protein 12 OS=Arabidopsis thaliana OX=3702 GN=XTH12 PE=2 SV=1;	PF00722.23;PF06955.14	Glyco_hydro_16;XET_C	Glycosyl hydrolases family 16;Xyloglucan endo-transglycosylase
TraesCS2A02G498400	6.96	3.22333	2.139	1.09693	3.6835e-07	1.17541e-05	yes	up	Xyloglucan endotransglucosylase/hydrolase [Source:UniProtKB/TrEMBL;Acc:A0A1D5T6D4]	GO:0042546;GO:0005975;GO:0006073;GO:0071555;GO:0008152;GO:0010411;GO:0005618;GO:0048046;GO:0005576;GO:0016787;GO:0016798;GO:0016762;GO:0016740;GO:000455	BP:cell wall biogenesis;BP:carbohydrate metabolic process;BP:cellular glucan metabolic process;BP:cell wall organization;BP:metabolic process;BP:xyloglucan metabolic process;CC:cell wall;CC:apoplast;CC:extracellular region;MF:hydrolase activity;MF:hydrolase activity, acting on glycosyl bonds;MF:xylogluca;MF:transferase activity;MF:hydrolase activity, hydrolyzing O-glycosyl compounds;	K08235	E2.4.1.207	------	------	COG2273	G:Carbohydrate transport and metabolism	KAF7004194.1	hypothetical protein CFC21_019434 [Triticum aestivum]	sp|Q9FKL9|XTH12_ARATH;	Probable xyloglucan endotransglucosylase/hydrolase protein 12 OS=Arabidopsis thaliana OX=3702 GN=XTH12 PE=2 SV=1;	PF00722.23;PF06955.14	Glyco_hydro_16;XET_C	Glycosyl hydrolases family 16;Xyloglucan endo-transglycosylase
TraesCS2A02G508200	1.05667	0.483333	2.119	1.0832	0.00401288	0.0421843	yes	up	-	GO:0008272;GO:0055085;GO:0016021;GO:0016020;GO:0015116;GO:000827	BP:sulfate transport;BP:transmembrane transport;CC:integral component of membrane;CC:membrane;MF:sulfate transmembrane transporter activity;MF:secondary active sulfate transmembrane transporter activity;	K17471	SULTR3	------	------	COG0659	P:Inorganic ion transport and metabolism	KAF7004305.1	hypothetical protein CFC21_019531 [Triticum aestivum]	sp|Q9SXS2|SUT33_ARATH;	Probable sulfate transporter 3.3 OS=Arabidopsis thaliana OX=3702 GN=SULTR3;3 PE=2 SV=2;	PF00916.22;PF01740.23;PF13466.8	Sulfate_transp;STAS;STAS_2	Sulfate permease family;STAS domain;STAS domain
TraesCS2A02G533800	3.42	1.25333	2.733	1.4505	0.00111691	0.0148267	yes	up	-	GO:000485	MF:enzyme inhibitor activity;	------	------	------	------	ENOG41105YI	S:Function unknown	KAF7004586.1	hypothetical protein CFC21_019797 [Triticum aestivum]	sp|Q6ETW4|PMEI8_ORYSJ;	Pectinesterase inhibitor 8 OS=Oryza sativa subsp. japonica OX=39947 GN=PMEI8 PE=2 SV=1;	PF04043.17	PMEI	Plant invertase/pectin methylesterase inhibitor
TraesCS2A02G565400	1.45667	0.0933333	14.626	3.87046	8.83332e-15	8.23582e-13	yes	up	-	GO:0052865;GO:0009228;GO:0016114;GO:0046872;GO:0008661;GO:000382	BP:1-deoxy-D-xylulose 5-phosphate biosynthetic process;BP:thiamine biosynthetic process;BP:terpenoid biosynthetic process;MF:metal ion binding;MF:1-deoxy-D-xylulose-5-phosphate synthase activity;MF:catalytic activity;	K01662	dxs	map00730;map00900	Thiamine metabolism;Terpenoid backbone biosynthesis	COG1154	H:Coenzyme transport and metabolism	KAF7005007.1	hypothetical protein CFC21_020161 [Triticum aestivum]	sp|Q6YU51|DXS2_ORYSJ;	Probable 1-deoxy-D-xylulose-5-phosphate synthase 2, chloroplastic OS=Oryza sativa subsp. japonica OX=39947 GN=Os07g0190000 PE=2 SV=1;	PF13292.8;PF02779.26;PF02780.22;PF00676.22;PF02775.23	DXP_synthase_N;Transket_pyr;Transketolase_C;E1_dh;TPP_enzyme_C	1-deoxy-D-xylulose-5-phosphate synthase;Transketolase, pyrimidine binding domain;Transketolase, C-terminal domain;Dehydrogenase E1 component;Thiamine pyrophosphate enzyme, C-terminal TPP binding domain
TraesCS2A02G576900	1.33333	0.303333	4.422	2.14464	3.3705e-05	0.000703393	yes	up	-	------	------	------	------	------	------	ENOG4110620	S:Function unknown	KAF7005129.1	hypothetical protein CFC21_020276 [Triticum aestivum]	------	------	------	------	------
TraesCS2A02G593900	1.26667	0.383333	3.244	1.69798	0.000606845	0.00887196	yes	up	-	GO:0006508;GO:000419	BP:proteolysis;MF:aspartic-type endopeptidase activity;	------	------	------	------	ENOG410XNV7	O:Posttranslational modification, protein turnover, chaperones	KAF7005330.1	hypothetical protein CFC21_020455 [Triticum aestivum]	sp|Q9LHE3|ASPG2_ARATH;	Protein ASPARTIC PROTEASE IN GUARD CELL 2 OS=Arabidopsis thaliana OX=3702 GN=ASPG2 PE=2 SV=1;	PF14543.8;PF14541.8;PF00026.25	TAXi_N;TAXi_C;Asp	Xylanase inhibitor N-terminal;Xylanase inhibitor C-terminal;Eukaryotic aspartyl protease
TraesCS2B02G002600	13.3567	5.77667	2.261	1.17681	5.95571e-09	2.63947e-07	yes	up	-	------	------	------	------	------	------	------	------	VAH39942.1	unnamed protein product [Triticum turgidum subsp. durum]	------	------	------	------	------
TraesCS2B02G040600	3.05667	0.743333	4.038	2.01379	1.83011e-10	1.00483e-08	yes	up	-	GO:0016758;GO:0016740;GO:000819	MF:transferase activity, transferring hexosyl groups;MF:transferase activity;MF:UDP-glycosyltransferase activity;	------	------	------	------	COG1819	S:Function unknown	KAF7005787.1	hypothetical protein CFC21_020887 [Triticum aestivum]	sp|Q2V6J9|UFOG7_FRAAN;	UDP-glucose flavonoid 3-O-glucosyltransferase 7 OS=Fragaria ananassa OX=3747 GN=GT7 PE=1 SV=1;	PF00201.20	UDPGT	UDP-glucoronosyl and UDP-glucosyl transferase
TraesCS2B02G061200	12.3533	3.88	3.122	1.64264	3.68837e-09	1.68741e-07	yes	up	-	------	------	------	------	------	------	------	------	KAF7006021.1	hypothetical protein CFC21_021092 [Triticum aestivum]	------	------	------	------	------
TraesCS2B02G061300	3.09333	0.67	4.677	2.22567	0.000192746	0.00330174	yes	up	-	------	------	------	------	------	------	------	------	VAH40860.1	unnamed protein product [Triticum turgidum subsp. durum]	------	------	------	------	------
TraesCS2B02G061900	7.92333	0.726667	11.202	3.48571	1.66044e-13	1.32799e-11	yes	up	-	GO:001602	CC:integral component of membrane;	------	------	------	------	ENOG41103PP	S:Function unknown	KAF7006025.1	hypothetical protein CFC21_021096 [Triticum aestivum]	------	------	------	------	------
TraesCS2B02G064600	1.27667	0.496667	2.488	1.31486	0.0033786	0.0367971	yes	up	-	GO:0016021;GO:0004497;GO:0016705;GO:0005506;GO:002003	CC:integral component of membrane;MF:monooxygenase activity;MF:oxidoreductase activity, acting on paired donors, with incorporation or reduction of molecular oxygen;MF:iron ion binding;MF:heme binding;	K24184	CYP89A	------	------	COG2124	Q:Secondary metabolites biosynthesis, transport and catabolism	KAF7006054.1	hypothetical protein CFC21_021127 [Triticum aestivum]	sp|Q9SRQ1|C89A9_ARATH;	Cytochrome P450 89A9 OS=Arabidopsis thaliana OX=3702 GN=CYP89A9 PE=2 SV=1;	PF00067.24	p450	Cytochrome P450
TraesCS2B02G080700	0.523333	0.246667	2.062	1.04392	0.00375626	0.0400898	yes	up	-	GO:0006468;GO:0016021;GO:0005524;GO:0005515;GO:000467	BP:protein phosphorylation;CC:integral component of membrane;MF:ATP binding;MF:protein binding;MF:protein kinase activity;	------	------	------	------	COG4886	S:Function unknown	KAF7006249.1	hypothetical protein CFC21_021302 [Triticum aestivum]	sp|C0LGP4|Y3475_ARATH;	Probable LRR receptor-like serine/threonine-protein kinase At3g47570 OS=Arabidopsis thaliana OX=3702 GN=At3g47570 PE=2 SV=1;	PF13855.8;PF00069.27;PF07714.19;PF12799.9;PF08263.14	LRR_8;Pkinase;PK_Tyr_Ser-Thr;LRR_4;LRRNT_2	Leucine rich repeat;Protein kinase domain;Protein tyrosine and serine/threonine kinase;Leucine Rich repeats;Leucine rich repeat N-terminal domain
TraesCS2B02G084600	1.32	0.493333	2.658	1.41057	0.00154063	0.0193962	yes	up	-	GO:0009809;GO:0016616;GO:0052747;GO:0045551;GO:0008270;GO:001649	BP:lignin biosynthetic process;MF:oxidoreductase activity, acting on the CH-OH group of donors, NAD or NADP as acceptor;MF:sinapyl alcohol dehydrogenase activity;MF:cinnamyl-alcohol dehydrogenase activity;MF:zinc ion binding;MF:oxidoreductase activity;	K00083	CAD	map00940	Phenylpropanoid biosynthesis	COG1064	C:Energy production and conversion	KAF7006297.1	hypothetical protein CFC21_021347 [Triticum aestivum]	sp|Q7XWU3|CADH6_ORYSJ;	Probable cinnamyl alcohol dehydrogenase 6 OS=Oryza sativa subsp. japonica OX=39947 GN=CAD6 PE=2 SV=2;	PF08240.14;PF00107.28;PF02826.21	ADH_N;ADH_zinc_N;2-Hacid_dh_C	Alcohol dehydrogenase GroES-like domain;Zinc-binding dehydrogenase;D-isomer specific 2-hydroxyacid dehydrogenase, NAD binding domain
TraesCS2B02G086200	5.96667	2.81	2.206	1.14164	5.44772e-06	0.000137698	yes	up	-	------	------	------	------	------	------	ENOG410XNV7	O:Posttranslational modification, protein turnover, chaperones	KAF7006298.1	hypothetical protein CFC21_021348 [Triticum aestivum]	sp|Q766C3|NEP1_NEPGR;	Aspartic proteinase nepenthesin-1 OS=Nepenthes gracilis OX=150966 GN=nep1 PE=1 SV=1;	PF14543.8;PF14541.8;PF00026.25	TAXi_N;TAXi_C;Asp	Xylanase inhibitor N-terminal;Xylanase inhibitor C-terminal;Eukaryotic aspartyl protease
TraesCS2B02G145500	4.33333	1.94	2.177	1.12259	3.65308e-07	1.16624e-05	yes	up	-	GO:0050660;GO:0071949;GO:001649	MF:flavin adenine dinucleotide binding;MF:FAD binding;MF:oxidoreductase activity;	------	------	------	------	COG0277	C:Energy production and conversion	KAF7007003.1	hypothetical protein CFC21_021983 [Triticum aestivum]	sp|Q5QJ60|CYND4_CYNDA;	Berberine bridge enzyme-like Cyn d 4 OS=Cynodon dactylon OX=28909 PE=1 SV=1;	PF01565.25;PF08031.14	FAD_binding_4;BBE	FAD binding domain;Berberine and berberine like
TraesCS2B02G152600	2.06	0.983333	2.054	1.03841	0.000262125	0.00431867	yes	up	-	GO:0006508;GO:0016021;GO:000419	BP:proteolysis;CC:integral component of membrane;MF:aspartic-type endopeptidase activity;	------	------	------	------	ENOG410XNV7	O:Posttranslational modification, protein turnover, chaperones	KAF7007081.1	hypothetical protein CFC21_022055 [Triticum aestivum]	sp|Q6F4N5|AP25_ORYSJ;	Aspartyl protease 25 OS=Oryza sativa subsp. japonica OX=39947 GN=AP25 PE=2 SV=1;	PF14543.8;PF14541.8;PF00026.25	TAXi_N;TAXi_C;Asp	Xylanase inhibitor N-terminal;Xylanase inhibitor C-terminal;Eukaryotic aspartyl protease
TraesCS2B02G157900	1.85	0.77	2.357	1.23722	1.94868e-05	0.000432366	yes	up	-	GO:0055085;GO:0016021;GO:0016020;GO:002285	BP:transmembrane transport;CC:integral component of membrane;CC:membrane;MF:transmembrane transporter activity;	------	------	------	------	ENOG410XS0P	S:Function unknown	VAH43007.1	unnamed protein product [Triticum turgidum subsp. durum]	sp|Q869R1|CTLHB_DICDI;	CTL-like protein DDB_G0274487 OS=Dictyostelium discoideum OX=44689 GN=DDB_G0274487 PE=3 SV=1;	PF04515.14	Choline_transpo	Plasma-membrane choline transporter
TraesCS2B02G186000	59.9667	28.0233	2.088	1.06228	2.3135e-21	4.04167e-19	yes	up	Histone H3 [Source:UniProtKB/TrEMBL;Acc:A0A1D5UF35]	GO:0005634;GO:0000786;GO:0003677;GO:004698	CC:nucleus;CC:nucleosome;MF:DNA binding;MF:protein heterodimerization activity;	K11253	H3	------	------	COG2036;ENOG41104XS	B:Chromatin structure and dynamics;S:Function unknown	VAH43577.1	unnamed protein product [Triticum turgidum subsp. durum]	sp|P68429|H32_MEDSA;	Histone H3.2 OS=Medicago sativa OX=3879 GN=H3-1.1 PE=1 SV=2;	PF00125.26;PF15511.8;PF15630.8;PF15715.7	Histone;CENP-T_C;CENP-S;PAF	Core histone H2A/H2B/H3/H4;Centromere kinetochore component CENP-T histone fold;CENP-S protein;PCNA-associated factor histone like domain
TraesCS2B02G188100	1.96	0.343333	5.558	2.47454	0.000998677	0.0135204	yes	up	-	------	------	------	------	------	------	ENOG410ZEVS	S:Function unknown	KAF7007467.1	hypothetical protein CFC21_022404 [Triticum aestivum]	------	------	------	------	------
TraesCS2B02G192700	2.39333	0.48	4.825	2.27066	5.88064e-08	2.17861e-06	yes	up	-	GO:0009409;GO:004275	BP:response to cold;BP:regulation of circadian rhythm;	------	------	------	------	ENOG410ZP1W;COG5126;COG5126;COG5126	S:Function unknown;D:Cell cycle control, cell division, chromosome partitioning;T:Signal transduction mechanisms;Z:Cytoskeleton	KAF7007529.1	hypothetical protein CFC21_022459 [Triticum aestivum]	------	------	------	------	------
TraesCS2B02G225300	4.59667	2.09667	2.251	1.17077	0.00109497	0.0146125	yes	up	Ribosome-recycling factor, chloroplastic [Source:Projected from Arabidopsis thaliana (AT3G63190) UniProtKB/Swiss-Prot;Acc:Q9M1X0]	GO:0050832;GO:0032544;GO:0009658;GO:0009793;GO:0042742;GO:0006412;GO:0009579;GO:0009570;GO:0005739;GO:0009507;GO:0043023;GO:000550	BP:defense response to fungus;BP:plastid translation;BP:chloroplast organization;BP:embryo development ending in seed dormancy;BP:defense response to bacterium;BP:translation;CC:thylakoid;CC:chloroplast stroma;CC:mitochondrion;CC:chloroplast;MF:ribosomal large subunit binding;MF:copper ion binding;	K02838	frr, MRRF, RRF	------	------	COG0233	J:Translation, ribosomal structure and biogenesis	XP_037484471.1	ribosome-recycling factor, chloroplastic-like [Triticum dicoccoides]	sp|A2YMU2|RRFC_ORYSI;	Ribosome-recycling factor, chloroplastic OS=Oryza sativa subsp. indica OX=39946 GN=OsI_26546 PE=1 SV=2;	PF01765.21	RRF	Ribosome recycling factor
TraesCS2B02G228400	1.32	0.196667	7.619	2.92957	4.99246e-09	2.23404e-07	yes	up	-	GO:0016021;GO:0004497;GO:0016705;GO:0005506;GO:002003	CC:integral component of membrane;MF:monooxygenase activity;MF:oxidoreductase activity, acting on paired donors, with incorporation or reduction of molecular oxygen;MF:iron ion binding;MF:heme binding;	------	------	------	------	COG2124	Q:Secondary metabolites biosynthesis, transport and catabolism	KAF7007990.1	hypothetical protein CFC21_022861 [Triticum aestivum]	sp|A0A0S2IHL2|C7A39_KALSE;	Cytochrome P450 72A397 OS=Kalopanax septemlobus OX=228393 GN=CYP72A397 PE=1 SV=1;	PF00067.24	p450	Cytochrome P450
TraesCS2B02G275100	2.39333	0.893333	2.617	1.38772	5.37631e-06	0.000136092	yes	up	-	GO:0019344;GO:0019419;GO:0045454;GO:0005623;GO:0003824;GO:0016671;GO:000460	BP:cysteine biosynthetic process;BP:sulfate reduction;BP:cell redox homeostasis;CC:cell;MF:catalytic activity;MF:oxidoreductase activity, acting on a sulfur group of donors, disulfide as acceptor;MF:phosphoadenylyl-sulfate reductas;	K05907	APR	map00920	Sulfur metabolism	COG0175	P:Inorganic ion transport and metabolism	XP_037484779.1	probable 5'-adenylylsulfate reductase 1, chloroplastic [Triticum dicoccoides]	sp|Q6Z4A7|APR1_ORYSJ;	Probable 5'-adenylylsulfate reductase 1, chloroplastic OS=Oryza sativa subsp. japonica OX=39947 GN=APR1 PE=2 SV=1;	PF01507.21;PF00085.22;PF13098.8;PF13728.8	PAPS_reduct;Thioredoxin;Thioredoxin_2;TraF	Phosphoadenosine phosphosulfate reductase family;Thioredoxin;Thioredoxin-like domain;F plasmid transfer operon protein
TraesCS2B02G280100	0.926667	0.4	2.247	1.16771	0.00205537	0.0246392	yes	up	-	GO:0006811;GO:0016021;GO:0016020;GO:0005886;GO:000522	BP:ion transport;CC:integral component of membrane;CC:membrane;CC:plasma membrane;MF:calcium activated cation channel activity;	K21989	TMEM63, CSC1	------	------	COG5594	S:Function unknown	XP_037485164.1	CSC1-like protein At4g02900 [Triticum dicoccoides]	sp|Q9SY14|CSCL2_ARATH;	CSC1-like protein At4g02900 OS=Arabidopsis thaliana OX=3702 GN=At4g02900 PE=3 SV=1;	PF02714.17;PF13967.8;PF14703.8	RSN1_7TM;RSN1_TM;PHM7_cyt	Calcium-dependent channel, 7TM region, putative phosphate;Late exocytosis, associated with Golgi transport;Cytosolic domain of 10TM putative phosphate transporter
TraesCS2B02G351900	12.4433	6.00667	2.142	1.09904	6.46142e-06	0.00016016	yes	up	-	GO:0009834;GO:0046658;GO:000588	BP:plant-type secondary cell wall biogenesis;CC:anchored component of plasma membrane;CC:plasma membrane;	------	------	------	------	ENOG41107ZR	M:Cell wall/membrane/envelope biogenesis	KAF7009611.1	hypothetical protein CFC21_024125 [Triticum aestivum]	sp|Q9SJ81|FLA7_ARATH;	Fasciclin-like arabinogalactan protein 7 OS=Arabidopsis thaliana OX=3702 GN=FLA7 PE=2 SV=1;	PF02469.24	Fasciclin	Fasciclin domain
TraesCS2B02G380400	0.27	0	40.656	5.3454	0.00050476	0.00757292	yes	up	-	GO:001674	MF:transferase activity, transferring acyl groups other than amino-acyl groups;	K19861	BEBT, AMAT	------	------	ENOG41104H0	S:Function unknown	KAF7009926.1	hypothetical protein CFC21_024408 [Triticum aestivum]	sp|Q8GT20|BEBT_TOBAC;	Benzyl alcohol O-benzoyltransferase OS=Nicotiana tabacum OX=4097 GN=HSR201 PE=1 SV=1;	PF02458.17	Transferase	Transferase family
TraesCS2B02G415700	36.6833	13.8067	2.587	1.37147	1.64432e-23	3.47877e-21	yes	up	-	GO:0006334;GO:0000786;GO:0005634;GO:000367	BP:nucleosome assembly;CC:nucleosome;CC:nucleus;MF:DNA binding;	K11275	H1_5	------	------	ENOG410XWIM	S:Function unknown	KAF7010341.1	hypothetical protein CFC21_024765, partial [Triticum aestivum]	sp|P40267|H1_SOLPN;	Histone H1 OS=Solanum pennellii OX=28526 PE=2 SV=1;	------	------	------
TraesCS2B02G415800	4.53333	1.61	2.794	1.48235	4.92837e-06	0.000125765	yes	up	-	GO:0006334;GO:0005634;GO:0000786;GO:000367	BP:nucleosome assembly;CC:nucleus;CC:nucleosome;MF:DNA binding;	K11275	H1_5	------	------	ENOG410XWIM	S:Function unknown	VAH50264.1	unnamed protein product [Triticum turgidum subsp. durum]	sp|P40267|H1_SOLPN;	Histone H1 OS=Solanum pennellii OX=28526 PE=2 SV=1;	PF00538.21	Linker_histone	linker histone H1 and H5 family
TraesCS2B02G445200	1.02333	0.266667	4.673	2.22448	3.68585e-08	1.42692e-06	yes	up	-	GO:0016102;GO:0016829;GO:0046872;GO:0010333;GO:000028	BP:diterpenoid biosynthetic process;MF:lyase activity;MF:metal ion binding;MF:terpene synthase activity;MF:magnesium ion binding;	K04121	E4.2.3.19	map00904	Diterpenoid biosynthesis	ENOG410Y9SB	I:Lipid transport and metabolism	XP_037486905.1	ent-kaur-16-ene synthase, chloroplastic-like isoform X1 [Triticum dicoccoides]	sp|Q0JA82|KS1_ORYSJ;	Ent-kaur-16-ene synthase, chloroplastic OS=Oryza sativa subsp. japonica OX=39947 GN=KS1 PE=1 SV=1;	PF03936.18;PF01397.23;PF19086.2	Terpene_synth_C;Terpene_synth;Terpene_syn_C_2	Terpene synthase family, metal binding domain;Terpene synthase, N-terminal domain;Terpene synthase family 2, C-terminal metal binding
TraesCS2B02G445300	3.62667	1.07333	3.315	1.72899	3.38817e-10	1.77978e-08	yes	up	-	GO:0010241;GO:0009686;GO:0016021;GO:0004497;GO:0020037;GO:0016705;GO:0005506;GO:005261	BP:ent-kaurene oxidation to kaurenoic acid;BP:gibberellin biosynthetic process;CC:integral component of membrane;MF:monooxygenase activity;MF:heme binding;MF:oxidoreductase activity, acting on paired donors, with incorporation or reduction of molecular oxygen;MF:iron ion binding;MF:ent-kaurene oxidase activity;	K04122	GA3, CYP701	map00904	Diterpenoid biosynthesis	COG2124	Q:Secondary metabolites biosynthesis, transport and catabolism	XP_037486907.1	ent-kaurene oxidase 2-like [Triticum dicoccoides]	sp|Q5Z5R4|C7016_ORYSJ;	Ent-kaurene oxidase 2 OS=Oryza sativa subsp. japonica OX=39947 GN=CYP701A6 PE=1 SV=1;	PF00067.24	p450	Cytochrome P450
TraesCS2B02G445500	1.68	0.286667	5.738	2.52055	0.00046841	0.00709394	yes	up	Ent-copalyl diphosphate synthase [Source:UniProtKB/TrEMBL;Acc:C0SSW5]	GO:0009686;GO:0016102;GO:0009507;GO:0016829;GO:0000287;GO:001033	BP:gibberellin biosynthetic process;BP:diterpenoid biosynthetic process;CC:chloroplast;MF:lyase activity;MF:magnesium ion binding;MF:terpene synthase activity;	K14043	CPS4	map00904	Diterpenoid biosynthesis	ENOG410XNXR	I:Lipid transport and metabolism	KAF7010664.1	hypothetical protein CFC21_025055 [Triticum aestivum]	sp|Q0JF02|CPS4_ORYSJ;	Syn-copalyl diphosphate synthase, chloroplastic OS=Oryza sativa subsp. japonica OX=39947 GN=CPS4 PE=1 SV=1;	PF01397.23;PF03936.18	Terpene_synth;Terpene_synth_C	Terpene synthase, N-terminal domain;Terpene synthase family, metal binding domain
TraesCS2B02G445600	2.67667	0.736667	3.595	1.84598	4.74635e-07	1.47909e-05	yes	up	-	GO:0016020;GO:0016021;GO:0004497;GO:0020037;GO:0016709;GO:0016705;GO:000550	CC:membrane;CC:integral component of membrane;MF:monooxygenase activity;MF:heme binding;MF:oxidoreductase activity, acting on paired donors, with incorporation or reduction of molecular oxygen, NA;MF:oxidoreductase activity, acting on paired donors, with incorporation or reduction of molecular oxygen;MF:iron ion binding;	K16085	CYP99A2_3	map00904	Diterpenoid biosynthesis	COG2124	Q:Secondary metabolites biosynthesis, transport and catabolism	KAF7010665.1	hypothetical protein CFC21_025056 [Triticum aestivum]	sp|Q7X7X4|C99A2_ORYSJ;	Cytochrome P450 99A2 OS=Oryza sativa subsp. japonica OX=39947 GN=CYP99A2 PE=2 SV=2;	PF00067.24	p450	Cytochrome P450
TraesCS2B02G482400	3.51667	1.33	2.57	1.36168	1.97718e-06	5.4757e-05	yes	up	-	GO:0006355;GO:0006351;GO:0005634;GO:000367	BP:regulation of transcription, DNA-templated;BP:transcription, DNA-templated;CC:nucleus;MF:DNA binding;	------	------	------	------	ENOG410YIJZ	K:Transcription	VAH51921.1	unnamed protein product [Triticum turgidum subsp. durum]	sp|Q53QI0|Y1160_ORYSJ;	B3 domain-containing protein Os11g0156000 OS=Oryza sativa subsp. japonica OX=39947 GN=Os11g0156000 PE=2 SV=1;	PF02362.23	B3	B3 DNA binding domain
TraesCS2B02G482600	8.11667	3.66	2.113	1.07904	0.00303513	0.0337958	yes	up	-	GO:000372	MF:RNA binding;	------	------	------	------	------	------	BAJ92909.1	predicted protein, partial [Hordeum vulgare subsp. vulgare]	sp|P26154|CR14_HORVU;	Cold-regulated protein BLT14 OS=Hordeum vulgare OX=4513 GN=BLT14 PE=2 SV=1;	------	------	------
TraesCS2B02G483100	6.21333	1.73667	3.572	1.83661	9.8838e-06	0.000235054	yes	up	-	------	------	------	------	------	------	------	------	------	------	------	------	------	------	------
TraesCS2B02G518400	0.736667	0.19	3.656	1.87021	0.00104676	0.0140723	yes	up	-	GO:0016021;GO:0004497;GO:0016705;GO:0005506;GO:002003	CC:integral component of membrane;MF:monooxygenase activity;MF:oxidoreductase activity, acting on paired donors, with incorporation or reduction of molecular oxygen;MF:iron ion binding;MF:heme binding;	K09755	CYP84A, F5H	map00940	Phenylpropanoid biosynthesis	COG2124	Q:Secondary metabolites biosynthesis, transport and catabolism	XP_037487453.1	cytochrome P450 84A1-like [Triticum dicoccoides]	sp|Q42600|C84A1_ARATH;	Cytochrome P450 84A1 OS=Arabidopsis thaliana OX=3702 GN=CYP84A1 PE=1 SV=1;	PF00067.24	p450	Cytochrome P450
TraesCS2B02G520700	3.09333	1.26	2.373	1.24686	0.000181609	0.00313862	yes	up	-	------	------	------	------	------	------	COG0724	S:Function unknown	KAF7011500.1	hypothetical protein CFC21_025798 [Triticum aestivum]	------	------	------	------	------
TraesCS2B02G538700	1.78	0.786667	2.111	1.07823	0.00421107	0.0438352	yes	up	-	GO:001678	MF:hydrolase activity;	K13051	ASRGL1, iaaA	map00460;map00250	Cyanoamino acid metabolism;Alanine, aspartate and glutamate metabolism	COG1446	E:Amino acid transport and metabolism	KAF7011681.1	hypothetical protein CFC21_025967 [Triticum aestivum]	sp|Q8GXG1|ASPGB_ARATH;	Probable isoaspartyl peptidase/L-asparaginase 2 OS=Arabidopsis thaliana OX=3702 GN=At3g16150 PE=2 SV=2;	PF01112.20	Asparaginase_2	Asparaginase
TraesCS2B02G551800	5.51	2.65667	2.006	1.00415	0.00442573	0.0456207	yes	up	-	------	------	------	------	------	------	------	------	KAF7011832.1	hypothetical protein CFC21_026096 [Triticum aestivum]	------	------	------	------	------
TraesCS2B02G569300	7.5	2.89333	2.489	1.31569	1.03028e-05	0.000244011	yes	up	-	GO:0030001;GO:004687	BP:metal ion transport;MF:metal ion binding;	------	------	------	------	COG2608	S:Function unknown	XP_037487829.1	heavy metal-associated isoprenylated plant protein 39-like [Triticum dicoccoides]	sp|O03982|HIP39_ARATH;	Heavy metal-associated isoprenylated plant protein 39 OS=Arabidopsis thaliana OX=3702 GN=HIPP39 PE=2 SV=1;	PF00403.28	HMA	Heavy-metal-associated domain
TraesCS2B02G590200	0.946667	0.233333	3.855	1.94671	0.000231745	0.0038763	yes	up	-	GO:0006508;GO:000419	BP:proteolysis;MF:aspartic-type endopeptidase activity;	------	------	------	------	ENOG410XNV7	O:Posttranslational modification, protein turnover, chaperones	KAF7012300.1	hypothetical protein CFC21_026507 [Triticum aestivum]	sp|Q9LHE3|ASPG2_ARATH;	Protein ASPARTIC PROTEASE IN GUARD CELL 2 OS=Arabidopsis thaliana OX=3702 GN=ASPG2 PE=2 SV=1;	PF14543.8;PF14541.8;PF00026.25	TAXi_N;TAXi_C;Asp	Xylanase inhibitor N-terminal;Xylanase inhibitor C-terminal;Eukaryotic aspartyl protease
TraesCS2B02G590400	2.32	0.93	2.421	1.27532	2.39605e-05	0.00051979	yes	up	-	GO:0006508;GO:000419	BP:proteolysis;MF:aspartic-type endopeptidase activity;	------	------	------	------	ENOG410XNV7	O:Posttranslational modification, protein turnover, chaperones	KAF7012303.1	hypothetical protein CFC21_026510 [Triticum aestivum]	sp|Q9LHE3|ASPG2_ARATH;	Protein ASPARTIC PROTEASE IN GUARD CELL 2 OS=Arabidopsis thaliana OX=3702 GN=ASPG2 PE=2 SV=1;	PF14543.8;PF14541.8;PF00026.25	TAXi_N;TAXi_C;Asp	Xylanase inhibitor N-terminal;Xylanase inhibitor C-terminal;Eukaryotic aspartyl protease
TraesCS2B02G600900	1.76667	0.65	2.646	1.40395	2.26209e-08	9.09318e-07	yes	up	-	GO:0006468;GO:0016021;GO:0005524;GO:0005515;GO:000467	BP:protein phosphorylation;CC:integral component of membrane;MF:ATP binding;MF:protein binding;MF:protein kinase activity;	------	------	------	------	COG4886	S:Function unknown	KAF7012435.1	LOW QUALITY PROTEIN: hypothetical protein CFC21_026622 [Triticum aestivum]	sp|Q2R2D5|XA21_ORYSJ;	Receptor kinase-like protein Xa21 OS=Oryza sativa subsp. japonica OX=39947 GN=XA21 PE=1 SV=1;	PF13855.8;PF12799.9;PF00069.27;PF07714.19;PF08263.14	LRR_8;LRR_4;Pkinase;PK_Tyr_Ser-Thr;LRRNT_2	Leucine rich repeat;Leucine Rich repeats;Protein kinase domain;Protein tyrosine and serine/threonine kinase;Leucine rich repeat N-terminal domain
TraesCS2B02G609500	7.45333	3.58667	2.063	1.04485	0.000183998	0.00317278	yes	up	-	GO:0009635;GO:0006749;GO:0005737;GO:0032991;GO:0004364;GO:0005515;GO:0016740;GO:0046982;GO:004280	BP:response to herbicide;BP:glutathione metabolic process;CC:cytoplasm;CC:macromolecular complex;MF:glutathione transferase activity;MF:protein binding;MF:transferase activity;MF:protein heterodimerization activity;MF:protein homodimerization activity;	K00799	GST, gst	map00480	Glutathione metabolism	ENOG410XSIX	O:Posttranslational modification, protein turnover, chaperones	KAF7012534.1	hypothetical protein CFC21_026716 [Triticum aestivum]	sp|P46417|GSTX3_SOYBN;	Glutathione S-transferase 3 OS=Glycine max OX=3847 GN=GST3 PE=1 SV=1;	PF02798.22;PF13417.8;PF13409.8;PF00043.27;PF13410.8	GST_N;GST_N_3;GST_N_2;GST_C;GST_C_2	Glutathione S-transferase, N-terminal domain;Glutathione S-transferase, N-terminal domain;Glutathione S-transferase, N-terminal domain;Glutathione S-transferase, C-terminal domain;Glutathione S-transferase, C-terminal domain
TraesCS2B02G610500	1.30333	0.476667	2.743	1.45575	0.00254253	0.0292962	yes	up	-	------	------	------	------	------	------	ENOG4110620	S:Function unknown	KAF7012545.1	hypothetical protein CFC21_026726 [Triticum aestivum]	------	------	------	------	------
TraesCS2B02G626400	0.45	0.0633333	6.801	2.76571	0.000182777	0.00315723	yes	up	-	GO:0052865;GO:0009228;GO:0016114;GO:0046872;GO:0008661;GO:000382	BP:1-deoxy-D-xylulose 5-phosphate biosynthetic process;BP:thiamine biosynthetic process;BP:terpenoid biosynthetic process;MF:metal ion binding;MF:1-deoxy-D-xylulose-5-phosphate synthase activity;MF:catalytic activity;	K01662	dxs	map00730;map00900	Thiamine metabolism;Terpenoid backbone biosynthesis	COG1154	H:Coenzyme transport and metabolism	KAF7012730.1	hypothetical protein CFC21_026888 [Triticum aestivum]	sp|Q6YU51|DXS2_ORYSJ;	Probable 1-deoxy-D-xylulose-5-phosphate synthase 2, chloroplastic OS=Oryza sativa subsp. japonica OX=39947 GN=Os07g0190000 PE=2 SV=1;	PF13292.8;PF02779.26;PF02780.22;PF00676.22;PF02775.23	DXP_synthase_N;Transket_pyr;Transketolase_C;E1_dh;TPP_enzyme_C	1-deoxy-D-xylulose-5-phosphate synthase;Transketolase, pyrimidine binding domain;Transketolase, C-terminal domain;Dehydrogenase E1 component;Thiamine pyrophosphate enzyme, C-terminal TPP binding domain
TraesCS2B02G626600	1.28333	0.6	2.079	1.05592	0.0046178	0.0471951	yes	up	-	GO:0055085;GO:0016020;GO:0016021;GO:002285	BP:transmembrane transport;CC:membrane;CC:integral component of membrane;MF:transmembrane transporter activity;	K14638	SLC15A3_4, PHT	------	------	COG3104	E:Amino acid transport and metabolism	KAF7012732.1	hypothetical protein CFC21_026890 [Triticum aestivum]	sp|Q0WP01|PTR9_ARATH;	Protein NRT1/ PTR FAMILY 5.10 OS=Arabidopsis thaliana OX=3702 GN=NPF5.10 PE=2 SV=1;	PF00854.23;PF07690.18	PTR2;MFS_1	POT family;Major Facilitator Superfamily
TraesCS2D02G013300	0.923333	0.306667	2.932	1.55191	3.91129e-06	0.00010207	yes	up	-	GO:0006468;GO:0016021;GO:0005524;GO:0005515;GO:000467	BP:protein phosphorylation;CC:integral component of membrane;MF:ATP binding;MF:protein binding;MF:protein kinase activity;	------	------	------	------	COG4886	S:Function unknown	XP_020155303.2	probable LRR receptor-like serine/threonine-protein kinase At3g47570 [Aegilops tauschii subsp. strangulata]	sp|Q1MX30|XA21_ORYSI;	Receptor kinase-like protein Xa21 OS=Oryza sativa subsp. indica OX=39946 GN=XA21 PE=1 SV=1;	PF00069.27;PF13855.8;PF07714.19;PF12799.9;PF08263.14	Pkinase;LRR_8;PK_Tyr_Ser-Thr;LRR_4;LRRNT_2	Protein kinase domain;Leucine rich repeat;Protein tyrosine and serine/threonine kinase;Leucine Rich repeats;Leucine rich repeat N-terminal domain
TraesCS2D02G024800	18.3367	7.27333	2.473	1.30598	4.46154e-15	4.2988e-13	yes	up	-	GO:0005524;GO:000467	MF:ATP binding;MF:protein kinase activity;	------	------	------	------	ENOG410XNNY;ENOG410YYM0	S:Function unknown;	XP_020188055.1	23 kDa jasmonate-induced protein [Aegilops tauschii subsp. strangulata]	sp|P32024|JI23_HORVU;	23 kDa jasmonate-induced protein OS=Hordeum vulgare OX=4513 PE=2 SV=1;	------	------	------
TraesCS2D02G029600	0.956667	0.103333	9.441	3.23887	5.4701e-10	2.80109e-08	yes	up	-	GO:0009686;GO:0016102;GO:0009507;GO:0016829;GO:0000287;GO:001033	BP:gibberellin biosynthetic process;BP:diterpenoid biosynthetic process;CC:chloroplast;MF:lyase activity;MF:magnesium ion binding;MF:terpene synthase activity;	K14043	CPS4	map00904	Diterpenoid biosynthesis	ENOG410XNXR	I:Lipid transport and metabolism	KAF7013136.1	hypothetical protein CFC21_027251 [Triticum aestivum]	sp|Q0JF02|CPS4_ORYSJ;	Syn-copalyl diphosphate synthase, chloroplastic OS=Oryza sativa subsp. japonica OX=39947 GN=CPS4 PE=1 SV=1;	PF01397.23;PF03936.18	Terpene_synth;Terpene_synth_C	Terpene synthase, N-terminal domain;Terpene synthase family, metal binding domain
TraesCS2D02G029700	2.41667	0.366667	6.577	2.71746	7.09126e-12	4.67665e-10	yes	up	-	GO:0016020;GO:0016021;GO:0004497;GO:0020037;GO:0016705;GO:0005506;GO:0046872;GO:001649	CC:membrane;CC:integral component of membrane;MF:monooxygenase activity;MF:heme binding;MF:oxidoreductase activity, acting on paired donors, with incorporation or reduction of molecular oxygen;MF:iron ion binding;MF:metal ion binding;MF:oxidoreductase activity;	K16085	CYP99A2_3	map00904	Diterpenoid biosynthesis	COG2124	Q:Secondary metabolites biosynthesis, transport and catabolism	KAF7013137.1	hypothetical protein CFC21_027252 [Triticum aestivum]	sp|Q7X7X4|C99A2_ORYSJ;	Cytochrome P450 99A2 OS=Oryza sativa subsp. japonica OX=39947 GN=CYP99A2 PE=2 SV=2;	PF00067.24	p450	Cytochrome P450
TraesCS2D02G029800	3.66	0.646667	5.646	2.49732	5.52568e-14	4.67387e-12	yes	up	Glycosyltransferase [Source:UniProtKB/TrEMBL;Acc:A0A1D6D981]	GO:0016758;GO:0016740;GO:0008194;GO:001675	MF:transferase activity, transferring hexosyl groups;MF:transferase activity;MF:UDP-glycosyltransferase activity;MF:transferase activity, transferring glycosyl groups;	------	------	------	------	COG1819	S:Function unknown	KAF7013138.1	hypothetical protein CFC21_027253 [Triticum aestivum]	sp|Q2V6J9|UFOG7_FRAAN;	UDP-glucose flavonoid 3-O-glucosyltransferase 7 OS=Fragaria ananassa OX=3747 GN=GT7 PE=1 SV=1;	PF00201.20	UDPGT	UDP-glucoronosyl and UDP-glucosyl transferase
TraesCS2D02G029900	0.493333	0.0766667	6.426	2.68397	0.00105419	0.0141612	yes	up	-	GO:0016021;GO:0004497;GO:0016705;GO:0005506;GO:002003	CC:integral component of membrane;MF:monooxygenase activity;MF:oxidoreductase activity, acting on paired donors, with incorporation or reduction of molecular oxygen;MF:iron ion binding;MF:heme binding;	K16085	CYP99A2_3	map00904	Diterpenoid biosynthesis	COG2124	Q:Secondary metabolites biosynthesis, transport and catabolism	KAF7013139.1	hypothetical protein CFC21_027254 [Triticum aestivum]	sp|Q7X7X4|C99A2_ORYSJ;	Cytochrome P450 99A2 OS=Oryza sativa subsp. japonica OX=39947 GN=CYP99A2 PE=2 SV=2;	PF00067.24	p450	Cytochrome P450
TraesCS2D02G030000	1.79	0.263333	6.641	2.73131	1.16556e-09	5.76373e-08	yes	up	-	GO:0016021;GO:0004497;GO:0016705;GO:0005506;GO:002003	CC:integral component of membrane;MF:monooxygenase activity;MF:oxidoreductase activity, acting on paired donors, with incorporation or reduction of molecular oxygen;MF:iron ion binding;MF:heme binding;	K16085	CYP99A2_3	map00904	Diterpenoid biosynthesis	COG2124	Q:Secondary metabolites biosynthesis, transport and catabolism	KAF7013140.1	hypothetical protein CFC21_027255 [Triticum aestivum]	sp|Q7X7X4|C99A2_ORYSJ;	Cytochrome P450 99A2 OS=Oryza sativa subsp. japonica OX=39947 GN=CYP99A2 PE=2 SV=2;	PF00067.24	p450	Cytochrome P450
TraesCS2D02G030100	0.893333	0.08	11.075	3.4693	2.96405e-10	1.57252e-08	yes	up	-	GO:0016102;GO:0016829;GO:0046872;GO:0010333;GO:000028	BP:diterpenoid biosynthetic process;MF:lyase activity;MF:metal ion binding;MF:terpene synthase activity;MF:magnesium ion binding;	K04121	E4.2.3.19	map00904	Diterpenoid biosynthesis	------	------	KAF7013141.1	hypothetical protein CFC21_027256 [Triticum aestivum]	sp|Q66QH3|KSL4_ORYSI;	9-beta-pimara-7,15-diene synthase, chloroplastic OS=Oryza sativa subsp. indica OX=39946 GN=KSL4 PE=1 SV=1;	PF03936.18;PF01397.23;PF19086.2	Terpene_synth_C;Terpene_synth;Terpene_syn_C_2	Terpene synthase family, metal binding domain;Terpene synthase, N-terminal domain;Terpene synthase family 2, C-terminal metal binding
TraesCS2D02G047200	1.86667	0.156667	11.726	3.55167	0.000295788	0.00478553	yes	up	-	------	------	------	------	------	------	ENOG411049Q	S:Function unknown	XP_040256801.1	uncharacterized protein LOC120974362 [Aegilops tauschii subsp. strangulata]	------	------	------	------	------
TraesCS2D02G048000	0.936667	0.02	24.304	4.60312	0.00142634	0.0181656	yes	up	-	GO:001602	CC:integral component of membrane;	------	------	------	------	ENOG41103PP	S:Function unknown	XP_020190171.1	uncharacterized protein LOC109775892 [Aegilops tauschii subsp. strangulata]	------	------	------	------	------
TraesCS2D02G048500	3.92	0.853333	4.435	2.14905	8.17471e-05	0.00155623	yes	up	-	------	------	------	------	------	------	------	------	KAF7013362.1	hypothetical protein CFC21_027447 [Triticum aestivum]	------	------	------	------	------
TraesCS2D02G082100	1.11667	0.403333	2.753	1.46087	0.00458181	0.0469175	yes	up	Peroxidase [Source:UniProtKB/TrEMBL;Acc:A0A341R584]	GO:0006979;GO:0042744;GO:0005576;GO:0020037;GO:0046872;GO:000460	BP:response to oxidative stress;BP:hydrogen peroxide catabolic process;CC:extracellular region;MF:heme binding;MF:metal ion binding;MF:peroxidase activity;	K00430	E1.11.1.7	map00940	Phenylpropanoid biosynthesis	ENOG410YHIH	G:Carbohydrate transport and metabolism	KAF6999132.1	hypothetical protein CFC21_015201 [Triticum aestivum]	sp|Q42580|PER21_ARATH;	Peroxidase 21 OS=Arabidopsis thaliana OX=3702 GN=PER21 PE=1 SV=1;	PF00141.25	peroxidase	Peroxidase
TraesCS2D02G107500	8.08667	3.93333	2.008	1.00597	1.38037e-06	3.94284e-05	yes	up	Peroxidase [Source:UniProtKB/TrEMBL;Acc:A0A341R621]	GO:0006979;GO:0042744;GO:0005576;GO:0020037;GO:0046872;GO:000460	BP:response to oxidative stress;BP:hydrogen peroxide catabolic process;CC:extracellular region;MF:heme binding;MF:metal ion binding;MF:peroxidase activity;	K00430	E1.11.1.7	map00940	Phenylpropanoid biosynthesis	ENOG410YAKJ	G:Carbohydrate transport and metabolism	ACF08093.1	class III peroxidase [Triticum aestivum]	sp|A5H452|PER70_MAIZE;	Peroxidase 70 OS=Zea mays OX=4577 GN=PER70 PE=1 SV=1;	PF00141.25	peroxidase	Peroxidase
TraesCS2D02G126400	6.75	2.91	2.251	1.17076	1.80537e-10	9.92036e-09	yes	up	-	GO:0050660;GO:0071949;GO:001649	MF:flavin adenine dinucleotide binding;MF:FAD binding;MF:oxidoreductase activity;	------	------	------	------	COG0277;ENOG4110F4M	C:Energy production and conversion;S:Function unknown	KAF7014267.1	hypothetical protein CFC21_028284 [Triticum aestivum]	sp|Q5QJ60|CYND4_CYNDA;	Berberine bridge enzyme-like Cyn d 4 OS=Cynodon dactylon OX=28909 PE=1 SV=1;	PF01565.25;PF08031.14	FAD_binding_4;BBE	FAD binding domain;Berberine and berberine like
TraesCS2D02G138400	0.61	0	110.801	6.79183	1.92594e-07	6.46474e-06	yes	up	-	GO:0016102;GO:0016114;GO:0046872;GO:0016838;GO:0016829;GO:0000287;GO:001033	BP:diterpenoid biosynthetic process;BP:terpenoid biosynthetic process;MF:metal ion binding;MF:carbon-oxygen lyase activity, acting on phosphates;MF:lyase activity;MF:magnesium ion binding;MF:terpene synthase activity;	K15803	GERD	map00909	Sesquiterpenoid and triterpenoid biosynthesis	ENOG41106YZ;ENOG410YBXH	S:Function unknown;	SPT16621.1	unnamed protein product [Triticum aestivum]	sp|Q5GJ59|TPS7_MAIZE;	Tau-cadinol synthase OS=Zea mays OX=4577 GN=TPS7 PE=1 SV=1;	PF03936.18;PF19086.2;PF01397.23	Terpene_synth_C;Terpene_syn_C_2;Terpene_synth	Terpene synthase family, metal binding domain;Terpene synthase family 2, C-terminal metal binding;Terpene synthase, N-terminal domain
TraesCS2D02G174200	2.94	1.11	2.903	1.53748	4.17106e-07	1.31402e-05	yes	up	-	GO:0009409;GO:004275	BP:response to cold;BP:regulation of circadian rhythm;	------	------	------	------	ENOG410ZP1W;COG5126;COG5126;COG5126	S:Function unknown;D:Cell cycle control, cell division, chromosome partitioning;T:Signal transduction mechanisms;Z:Cytoskeleton	XP_020159373.1	uncharacterized protein LOC109744627 [Aegilops tauschii subsp. strangulata]	------	------	------	------	------
TraesCS2D02G199800	0.586667	0.17	3.321	1.73152	0.000510451	0.00764528	yes	up	-	GO:0016021;GO:004323	CC:integral component of membrane;CC:intracellular membrane-bounded organelle;	------	------	------	------	ENOG41107SH;ENOG410YASZ	S:Function unknown;	KAF7015117.1	hypothetical protein CFC21_029022 [Triticum aestivum]	------	------	PF11145.10	DUF2921	Protein of unknown function
TraesCS2D02G231100	3.69	0.956667	3.736	1.9013	5.37614e-12	3.58656e-10	yes	up	-	GO:0019344;GO:0019419;GO:0044237;GO:0045454;GO:0005623;GO:0003824;GO:0016671;GO:000460	BP:cysteine biosynthetic process;BP:sulfate reduction;BP:cellular metabolic process;BP:cell redox homeostasis;CC:cell;MF:catalytic activity;MF:oxidoreductase activity, acting on a sulfur group of donors, disulfide as acceptor;MF:phosphoadenylyl-sulfate reductas;	K05907	APR	map00920	Sulfur metabolism	COG0175	P:Inorganic ion transport and metabolism	XP_020152739.1	probable 5'-adenylylsulfate reductase 1, chloroplastic [Aegilops tauschii subsp. strangulata]	sp|Q6Z4A7|APR1_ORYSJ;	Probable 5'-adenylylsulfate reductase 1, chloroplastic OS=Oryza sativa subsp. japonica OX=39947 GN=APR1 PE=2 SV=1;	PF01507.21;PF00085.22;PF13098.8;PF13728.8	PAPS_reduct;Thioredoxin;Thioredoxin_2;TraF	Phosphoadenosine phosphosulfate reductase family;Thioredoxin;Thioredoxin-like domain;F plasmid transfer operon protein
TraesCS2D02G297000	31.81	13.3633	2.331	1.22074	1.43152e-18	1.98465e-16	yes	up	Histone H3 [Source:UniProtKB/TrEMBL;Acc:A0A077RTJ8]	GO:0005634;GO:0005694;GO:0000786;GO:0003677;GO:004698	CC:nucleus;CC:chromosome;CC:nucleosome;MF:DNA binding;MF:protein heterodimerization activity;	K11253	H3	------	------	COG2036	B:Chromatin structure and dynamics	KAF8653224.1	hypothetical protein HU200_062679 [Digitaria exilis]	sp|P68429|H32_MEDSA;	Histone H3.2 OS=Medicago sativa OX=3879 GN=H3-1.1 PE=1 SV=2;	PF00125.26;PF15511.8;PF15630.8	Histone;CENP-T_C;CENP-S	Core histone H2A/H2B/H3/H4;Centromere kinetochore component CENP-T histone fold;CENP-S protein
TraesCS2D02G348900	2.32333	0.516667	4.559	2.18873	2.03196e-06	5.6117e-05	yes	up	-	GO:0005975;GO:0016998;GO:0000272;GO:0008152;GO:0006032;GO:0016787;GO:0016798;GO:0008061;GO:000456	BP:carbohydrate metabolic process;BP:cell wall macromolecule catabolic process;BP:polysaccharide catabolic process;BP:metabolic process;BP:chitin catabolic process;MF:hydrolase activity;MF:hydrolase activity, acting on glycosyl bonds;MF:chitin binding;MF:chitinase activity;	K01183	E3.2.1.14	map00520	Amino sugar and nucleotide sugar metabolism	COG3979	G:Carbohydrate transport and metabolism	XP_020186271.2	chitinase 5 [Aegilops tauschii subsp. strangulata]	sp|O04138|CHI4_ORYSJ;	Chitinase 4 OS=Oryza sativa subsp. japonica OX=39947 GN=Cht4 PE=2 SV=2;	PF00182.21;PF00187.21	Glyco_hydro_19;Chitin_bind_1	Chitinase class I;Chitin recognition protein
TraesCS2D02G349400	2.62	0.443333	5.774	2.52967	5.122e-07	1.58331e-05	yes	up	Chitinase II [Source:UniProtKB/TrEMBL;Acc:Q9XEN3]	GO:0005975;GO:0016998;GO:0000272;GO:0008152;GO:0006032;GO:0016787;GO:0016798;GO:000456	BP:carbohydrate metabolic process;BP:cell wall macromolecule catabolic process;BP:polysaccharide catabolic process;BP:metabolic process;BP:chitin catabolic process;MF:hydrolase activity;MF:hydrolase activity, acting on glycosyl bonds;MF:chitinase activity;	K01183	E3.2.1.14	map00520	Amino sugar and nucleotide sugar metabolism	COG3979	G:Carbohydrate transport and metabolism	XP_020195099.1	chitinase 5 [Aegilops tauschii subsp. strangulata]	sp|O04138|CHI4_ORYSJ;	Chitinase 4 OS=Oryza sativa subsp. japonica OX=39947 GN=Cht4 PE=2 SV=2;	PF00182.21	Glyco_hydro_19	Chitinase class I
TraesCS2D02G395200	41.1567	16.3633	2.457	1.29668	1.28562e-24	2.93532e-22	yes	up	-	GO:0006334;GO:0005634;GO:0000786;GO:000367	BP:nucleosome assembly;CC:nucleus;CC:nucleosome;MF:DNA binding;	K11275	H1_5	------	------	ENOG410XWIM	S:Function unknown	VAH50265.1	unnamed protein product [Triticum turgidum subsp. durum]	sp|P40267|H1_SOLPN;	Histone H1 OS=Solanum pennellii OX=28526 PE=2 SV=1;	PF00538.21	Linker_histone	linker histone H1 and H5 family
TraesCS2D02G432000	1.65	0.543333	2.961	1.56597	0.00410555	0.0429692	yes	up	-	GO:0071421;GO:0030026;GO:0006811;GO:0006880;GO:0055072;GO:0034755;GO:0016020;GO:0016021;GO:0005381;GO:000538	BP:manganese ion transmembrane transport;BP:cellular manganese ion homeostasis;BP:ion transport;BP:intracellular sequestering of iron ion;BP:iron ion homeostasis;BP:iron ion transmembrane transport;CC:membrane;CC:integral component of membrane;MF:iron ion transmembrane transporter activity;MF:manganese ion transmembrane transporter activity;	K22736	VIT	------	------	COG1814	S:Function unknown	KAF7018117.1	hypothetical protein CFC21_031436 [Triticum aestivum]	sp|Q7XTL7|VITH5_ORYSJ;	Vacuolar iron transporter homolog 5 OS=Oryza sativa subsp. japonica OX=39947 GN=Os04g0686800 PE=2 SV=3;	PF01988.21	VIT1	VIT family
TraesCS2D02G460200	15.6233	7.27333	2.108	1.07618	7.11003e-11	4.11614e-09	yes	up	-	GO:0005618;GO:0048046;GO:0005576;GO:0030145;GO:0045735;GO:004687	CC:cell wall;CC:apoplast;CC:extracellular region;MF:manganese ion binding;MF:nutrient reservoir activity;MF:metal ion binding;	------	------	------	------	------	------	XP_020167492.1	germin-like protein 4-1 [Aegilops tauschii subsp. strangulata]	sp|Q7XSN6|GL41_ORYSJ;	Germin-like protein 4-1 OS=Oryza sativa subsp. japonica OX=39947 GN=Os04g0617900 PE=2 SV=2;	PF00190.24;PF07883.13	Cupin_1;Cupin_2	Cupin;Cupin domain
TraesCS2D02G490500	1.04333	0.45	2.27	1.18249	0.00321404	0.0353667	yes	up	-	GO:0016021;GO:0004497;GO:0016705;GO:0005506;GO:002003	CC:integral component of membrane;MF:monooxygenase activity;MF:oxidoreductase activity, acting on paired donors, with incorporation or reduction of molecular oxygen;MF:iron ion binding;MF:heme binding;	K09755	CYP84A, F5H	map00940	Phenylpropanoid biosynthesis	COG2124	Q:Secondary metabolites biosynthesis, transport and catabolism	KAF7018755.1	hypothetical protein CFC21_032009 [Triticum aestivum]	sp|Q42600|C84A1_ARATH;	Cytochrome P450 84A1 OS=Arabidopsis thaliana OX=3702 GN=CYP84A1 PE=1 SV=1;	PF00067.24	p450	Cytochrome P450
TraesCS2D02G498400	2.23333	0.923333	2.372	1.2459	0.000733624	0.0104237	yes	up	Xyloglucan endotransglucosylase/hydrolase [Source:UniProtKB/TrEMBL;Acc:A0A1D5UIX5]	GO:0042546;GO:0005975;GO:0006073;GO:0071555;GO:0010411;GO:0005618;GO:0048046;GO:0016762;GO:000455	BP:cell wall biogenesis;BP:carbohydrate metabolic process;BP:cellular glucan metabolic process;BP:cell wall organization;BP:xyloglucan metabolic process;CC:cell wall;CC:apoplast;MF:xylogluca;MF:hydrolase activity, hydrolyzing O-glycosyl compounds;	K08235	E2.4.1.207	------	------	COG2273	G:Carbohydrate transport and metabolism	KAF7018861.1	hypothetical protein CFC21_032102 [Triticum aestivum]	sp|Q9FKL9|XTH12_ARATH;	Probable xyloglucan endotransglucosylase/hydrolase protein 12 OS=Arabidopsis thaliana OX=3702 GN=XTH12 PE=2 SV=1;	PF00722.23;PF06955.14	Glyco_hydro_16;XET_C	Glycosyl hydrolases family 16;Xyloglucan endo-transglycosylase
TraesCS2D02G575800	0.296667	0	85.958	6.42555	1.89819e-06	5.2802e-05	yes	up	-	GO:0052865;GO:0009228;GO:0008299;GO:0016114;GO:0046872;GO:0008661;GO:0003824;GO:0016740;GO:001674	BP:1-deoxy-D-xylulose 5-phosphate biosynthetic process;BP:thiamine biosynthetic process;BP:isoprenoid biosynthetic process;BP:terpenoid biosynthetic process;MF:metal ion binding;MF:1-deoxy-D-xylulose-5-phosphate synthase activity;MF:catalytic activity;MF:transferase activity;MF:transferase activity, transferring aldehyde or ketonic groups;	K01662	dxs	map00730;map00900	Thiamine metabolism;Terpenoid backbone biosynthesis	COG1154	H:Coenzyme transport and metabolism	VAH39504.1	unnamed protein product [Triticum turgidum subsp. durum]	sp|Q6YU51|DXS2_ORYSJ;	Probable 1-deoxy-D-xylulose-5-phosphate synthase 2, chloroplastic OS=Oryza sativa subsp. japonica OX=39947 GN=Os07g0190000 PE=2 SV=1;	PF13292.8;PF02779.26;PF02780.22;PF00676.22;PF02775.23	DXP_synthase_N;Transket_pyr;Transketolase_C;E1_dh;TPP_enzyme_C	1-deoxy-D-xylulose-5-phosphate synthase;Transketolase, pyrimidine binding domain;Transketolase, C-terminal domain;Dehydrogenase E1 component;Thiamine pyrophosphate enzyme, C-terminal TPP binding domain
TraesCS2D02G589300	34.98	16.6167	2.078	1.05503	2.43432e-10	1.31057e-08	yes	up	-	GO:0006749;GO:0016740;GO:000551	BP:glutathione metabolic process;MF:transferase activity;MF:protein binding;	K00799	GST, gst	map00480	Glutathione metabolism	ENOG410XSIX	O:Posttranslational modification, protein turnover, chaperones	KAF7019935.1	hypothetical protein CFC21_033063 [Triticum aestivum]	sp|Q03666|GSTX4_TOBAC;	Probable glutathione S-transferase OS=Nicotiana tabacum OX=4097 PE=2 SV=1;	PF13417.8;PF02798.22;PF00043.27;PF13409.8;PF13410.8;PF17171.6	GST_N_3;GST_N;GST_C;GST_N_2;GST_C_2;GST_C_6	Glutathione S-transferase, N-terminal domain;Glutathione S-transferase, N-terminal domain;Glutathione S-transferase, C-terminal domain;Glutathione S-transferase, N-terminal domain;Glutathione S-transferase, C-terminal domain;Glutathione S-transferase, C-terminal domain
TraesCS3A02G008900	2.78	0.303333	8.891	3.15228	1.85054e-17	2.31924e-15	yes	up	-	GO:0006468;GO:0007166;GO:0005524;GO:000467	BP:protein phosphorylation;BP:cell surface receptor signaling pathway;MF:ATP binding;MF:protein kinase activity;	------	------	------	------	COG0515	T:Signal transduction mechanisms	KAF7020201.1	hypothetical protein CFC21_033324 [Triticum aestivum]	sp|Q9LY50|ACCR3_ARATH;	Putative serine/threonine-protein kinase-like protein CCR3 OS=Arabidopsis thaliana OX=3702 GN=CCR3 PE=2 SV=1;	PF00069.27;PF07714.19;PF19584.1	Pkinase;PK_Tyr_Ser-Thr;MCAfunc	Protein kinase domain;Protein tyrosine and serine/threonine kinase;MCAfunc domain
TraesCS3A02G009100	2.42	0.92	2.63	1.39504	4.15061e-06	0.000107665	yes	up	-	GO:0006468;GO:0007166;GO:0005886;GO:0005524;GO:000467	BP:protein phosphorylation;BP:cell surface receptor signaling pathway;CC:plasma membrane;MF:ATP binding;MF:protein kinase activity;	------	------	------	------	COG0515	T:Signal transduction mechanisms	KAF7020203.1	hypothetical protein CFC21_033326 [Triticum aestivum]	sp|Q9LY50|ACCR3_ARATH;	Putative serine/threonine-protein kinase-like protein CCR3 OS=Arabidopsis thaliana OX=3702 GN=CCR3 PE=2 SV=1;	PF00069.27;PF07714.19	Pkinase;PK_Tyr_Ser-Thr	Protein kinase domain;Protein tyrosine and serine/threonine kinase
TraesCS3A02G039600	1.34667	0.57	2.305	1.20467	0.00103759	0.0139626	yes	up	-	GO:0098542;GO:0016021;GO:0004497;GO:0020037;GO:0016705;GO:000550	BP:defense response to other organism;CC:integral component of membrane;MF:monooxygenase activity;MF:heme binding;MF:oxidoreductase activity, acting on paired donors, with incorporation or reduction of molecular oxygen;MF:iron ion binding;	------	------	------	------	COG2124	Q:Secondary metabolites biosynthesis, transport and catabolism	KAF7020551.1	hypothetical protein CFC21_033632 [Triticum aestivum]	sp|W8JMU7|CYQ32_CATRO;	Cytochrome P450 81Q32 OS=Catharanthus roseus OX=4058 GN=CYP81Q32 PE=2 SV=1;	PF00067.24	p450	Cytochrome P450
TraesCS3A02G075800	65.9433	30.81	2.073	1.05207	8.32492e-05	0.00158149	yes	up	-	GO:0005634;GO:0000786;GO:0046982;GO:000367	CC:nucleus;CC:nucleosome;MF:protein heterodimerization activity;MF:DNA binding;	K11252	H2B	------	------	ENOG4111NV5	B:Chromatin structure and dynamics	KAF7020944.1	hypothetical protein CFC21_033981 [Triticum aestivum]	sp|A2WKS3|H2B10_ORYSI;	Histone H2B.10 OS=Oryza sativa subsp. indica OX=39946 GN=H2B.10 PE=3 SV=1;	PF00125.26;PF00808.25	Histone;CBFD_NFYB_HMF	Core histone H2A/H2B/H3/H4;Histone-like transcription factor
TraesCS3A02G088800	50.8	24.1133	2.051	1.03635	9.04847e-11	5.17769e-09	yes	up	Histone H2B [Source:UniProtKB/TrEMBL;Acc:A0A1D5VL59]	GO:0005634;GO:0016021;GO:0000786;GO:0003677;GO:004698	CC:nucleus;CC:integral component of membrane;CC:nucleosome;MF:DNA binding;MF:protein heterodimerization activity;	K11252	H2B	------	------	ENOG41107MI;ENOG4111NV5	S:Function unknown;B:Chromatin structure and dynamics	EMS46482.1	hypothetical protein TRIUR3_19478 [Triticum urartu]	sp|P27807|H2B1_WHEAT;	Histone H2B.1 OS=Triticum aestivum OX=4565 PE=1 SV=3;	PF00125.26;PF00808.25	Histone;CBFD_NFYB_HMF	Core histone H2A/H2B/H3/H4;Histone-like transcription factor
TraesCS3A02G100600	9.26333	3.57333	2.54	1.34455	1.46745e-07	5.04656e-06	yes	up	-	------	------	------	------	------	------	ENOG410Y42N	S:Function unknown	KAF7021285.1	hypothetical protein CFC21_034257 [Triticum aestivum]	------	------	PF01190.19	Pollen_Ole_e_1	Pollen protein Ole e 1 like
TraesCS3A02G102400	106.567	33.72	3.076	1.62099	3.17188e-36	1.72783e-33	yes	up	Histone H2A [Source:UniProtKB/TrEMBL;Acc:A0A1D5VJ42]	GO:0005634;GO:0000786;GO:0003677;GO:004698	CC:nucleus;CC:nucleosome;MF:DNA binding;MF:protein heterodimerization activity;	K11251	H2A	------	------	COG5262	B:Chromatin structure and dynamics	XP_037404417.1	histone H2A.1-like [Triticum dicoccoides]	sp|P02275|H2A1_WHEAT;	Histone H2A.1 OS=Triticum aestivum OX=4565 GN=H2A-9 PE=1 SV=2;	PF16211.7;PF00125.26;PF00808.25	Histone_H2A_C;Histone;CBFD_NFYB_HMF	C-terminus of histone H2A;Core histone H2A/H2B/H3/H4;Histone-like transcription factor
TraesCS3A02G102500	101.907	37.5733	2.646	1.40366	1.80762e-32	7.81582e-30	yes	up	Histone H2B [Source:UniProtKB/TrEMBL;Acc:A0A1D5VJ41]	GO:0005634;GO:0000786;GO:0003677;GO:004698	CC:nucleus;CC:nucleosome;MF:DNA binding;MF:protein heterodimerization activity;	K11252	H2B	------	------	ENOG4111NV5	B:Chromatin structure and dynamics	XP_020159938.1	histone H2B.2-like [Aegilops tauschii subsp. strangulata]	sp|P05621|H2B2_WHEAT;	Histone H2B.2 OS=Triticum aestivum OX=4565 PE=1 SV=2;	PF00125.26;PF00808.25	Histone;CBFD_NFYB_HMF	Core histone H2A/H2B/H3/H4;Histone-like transcription factor
TraesCS3A02G104400	0.65	0.133333	4.739	2.24457	0.00047574	0.00719061	yes	up	-	GO:004698	MF:protein dimerization activity;	------	------	------	------	ENOG410ZMUQ	S:Function unknown	XP_037409049.1	putative transcription factor bHLH041 [Triticum dicoccoides]	sp|Q9LTS4|BH041_ARATH;	Putative transcription factor bHLH041 OS=Arabidopsis thaliana OX=3702 GN=BHLH41 PE=3 SV=1;	PF00010.28	HLH	Helix-loop-helix DNA-binding domain
TraesCS3A02G106600	2.32667	0.976667	2.302	1.20276	0.000413278	0.00638619	yes	up	1-aminocyclopropane-1-carboxylate synthase 7 [Source:Projected from Arabidopsis thaliana (AT4G26200) UniProtKB/Swiss-Prot;Acc:Q9STR4]	GO:0009058;GO:0003824;GO:0030170;GO:0042802;GO:001684	BP:biosynthetic process;MF:catalytic activity;MF:pyridoxal phosphate binding;MF:identical protein binding;MF:1-aminocyclopropane-1-carboxylate synthase activity;	K01762	ACS	map00270	Cysteine and methionine metabolism	COG0436	E:Amino acid transport and metabolism	VAH57736.1	unnamed protein product [Triticum turgidum subsp. durum]	sp|Q9STR4|1A17_ARATH;	1-aminocyclopropane-1-carboxylate synthase 7 OS=Arabidopsis thaliana OX=3702 GN=ACS7 PE=1 SV=1;	PF00155.23	Aminotran_1_2	Aminotransferase class I and II
TraesCS3A02G133900	49.89	22.78	2.142	1.09907	8.4285e-16	8.84813e-14	yes	up	Histone H4 variant TH011 [Source:UniProtKB/Swiss-Prot;Acc:P62785]	GO:0006352;GO:0006334;GO:0009414;GO:0009579;GO:0016021;GO:0005730;GO:0005634;GO:0000786;GO:0005774;GO:0005886;GO:0005694;GO:0005829;GO:0009506;GO:0009507;GO:0003677;GO:004698	BP:DNA-templated transcription, initiation;BP:nucleosome assembly;BP:response to water deprivation;CC:thylakoid;CC:integral component of membrane;CC:nucleolus;CC:nucleus;CC:nucleosome;CC:vacuolar membrane;CC:plasma membrane;CC:chromosome;CC:cytosol;CC:plasmodesma;CC:chloroplast;MF:DNA binding;MF:protein heterodimerization activity;	K11254;K11253	H4;H3	------	------	------	------	XP_020166659.2	histone H4 [Aegilops tauschii subsp. strangulata]	sp|P62785|H41_WHEAT;	Histone H4 variant TH011 OS=Triticum aestivum OX=4565 PE=3 SV=2;	PF15511.8;PF02969.19;PF15630.8;PF00125.26	CENP-T_C;TAF;CENP-S;Histone	Centromere kinetochore component CENP-T histone fold;TATA box binding protein associated factor;CENP-S protein;Core histone H2A/H2B/H3/H4
TraesCS3A02G134000	158.04	74.5033	2.068	1.04855	3.82509e-25	9.22034e-23	yes	up	Histone H3 [Source:UniProtKB/TrEMBL;Acc:A0A077RTJ8]	GO:0005634;GO:0005694;GO:0000786;GO:0003677;GO:004698	CC:nucleus;CC:chromosome;CC:nucleosome;MF:DNA binding;MF:protein heterodimerization activity;	K11253	H3	------	------	COG2036	B:Chromatin structure and dynamics	KJB27089.1	hypothetical protein B456_004G277300 [Gossypium raimondii]	sp|P68429|H32_MEDSA;	Histone H3.2 OS=Medicago sativa OX=3879 GN=H3-1.1 PE=1 SV=2;	PF00125.26;PF15511.8;PF15630.8	Histone;CENP-T_C;CENP-S	Core histone H2A/H2B/H3/H4;Centromere kinetochore component CENP-T histone fold;CENP-S protein
TraesCS3A02G175700	1.83	0.806667	2.206	1.14125	1.19231e-06	3.44407e-05	yes	up	-	GO:0003723;GO:0046872;GO:0005524;GO:0003676;GO:000367	MF:RNA binding;MF:metal ion binding;MF:ATP binding;MF:nucleic acid binding;MF:DNA binding;	------	------	------	------	COG1643	L:Replication, recombination and repair	VAH59843.1	unnamed protein product [Triticum turgidum subsp. durum]	sp|Q1EHT7|C3H4_ORYSJ;	Zinc finger CCCH domain-containing protein 4 OS=Oryza sativa subsp. japonica OX=39947 GN=Os01g0256800 PE=2 SV=1;	PF00271.33;PF18345.3;PF18044.3;PF00270.31;PF00642.26;PF16131.7;PF05621.13	Helicase_C;zf_CCCH_4;zf-CCCH_4;DEAD;zf-CCCH;Torus;TniB	Helicase conserved C-terminal domain;Zinc finger domain;CCCH-type zinc finger;DEAD/DEAH box helicase;Zinc finger C-x8-C-x5-C-x3-H type;Torus domain;Bacterial TniB protein
TraesCS3A02G221000	0.283333	0.06	5.145	2.3632	0.00418366	0.0436126	yes	up	-	GO:003104	BP:gene silencing by RNA;	------	------	------	------	ENOG41104HE	S:Function unknown	KAF7022826.1	hypothetical protein CFC21_035468 [Triticum aestivum]	sp|F4JH53|FDM2_ARATH;	Factor of DNA methylation 2 OS=Arabidopsis thaliana OX=3702 GN=FDM2 PE=1 SV=1;	PF03469.16;PF03468.16	XH;XS	XH domain;XS domain
TraesCS3A02G228100	3.91333	1.02667	3.688	1.88299	2.71743e-11	1.65634e-09	yes	up	-	GO:0016021;GO:0004497;GO:0016705;GO:0005506;GO:002003	CC:integral component of membrane;MF:monooxygenase activity;MF:oxidoreductase activity, acting on paired donors, with incorporation or reduction of molecular oxygen;MF:iron ion binding;MF:heme binding;	------	------	------	------	COG2124	Q:Secondary metabolites biosynthesis, transport and catabolism	KAF7022900.1	hypothetical protein CFC21_035533 [Triticum aestivum]	sp|Q9LUC5|C7A15_ARATH;	Cytochrome P450 72A15 OS=Arabidopsis thaliana OX=3702 GN=CYP72A15 PE=2 SV=1;	PF00067.24	p450	Cytochrome P450
TraesCS3A02G268800	1.93333	0.62	3.023	1.59617	4.63561e-10	2.39863e-08	yes	up	-	GO:001602	CC:integral component of membrane;	------	------	------	------	ENOG41104S2	S:Function unknown	KAF7023467.1	hypothetical protein CFC21_035969 [Triticum aestivum]	------	------	PF11145.10	DUF2921	Protein of unknown function
TraesCS3A02G287500	1.73	0.49	3.498	1.80671	5.45608e-05	0.00108777	yes	up	-	GO:001679	MF:phosphatase activity;	K06124	PHOSPHO1	map00564	Glycerophospholipid metabolism	ENOG4111NAQ	S:Function unknown	KAF7023682.1	hypothetical protein CFC21_036156 [Triticum aestivum]	sp|Q9FZ62|PPSP2_ARATH;	Inorganic pyrophosphatase 2 OS=Arabidopsis thaliana OX=3702 GN=At1g17710 PE=2 SV=1;	PF06888.14;PF12710.9	Put_Phosphatase;HAD	Putative Phosphatase;haloacid dehalogenase-like hydrolase
TraesCS3A02G297100	11.24	3.92333	2.792	1.48116	1.1568e-17	1.48476e-15	yes	up	Peroxidase [Source:UniProtKB/TrEMBL;Acc:A0A1D5V620]	GO:0006979;GO:0042744;GO:0005576;GO:0020037;GO:0046872;GO:000460	BP:response to oxidative stress;BP:hydrogen peroxide catabolic process;CC:extracellular region;MF:heme binding;MF:metal ion binding;MF:peroxidase activity;	K00430	E1.11.1.7	map00940	Phenylpropanoid biosynthesis	ENOG41106HZ	S:Function unknown	KAF7023817.1	hypothetical protein CFC21_036251 [Triticum aestivum]	sp|Q9FEQ8|PER2_MAIZE;	Peroxidase 2 OS=Zea mays OX=4577 GN=PER2 PE=2 SV=1;	PF00141.25	peroxidase	Peroxidase
TraesCS3A02G297300	1.28667	0.226667	5.427	2.44019	2.44149e-05	0.000527175	yes	up	Peroxidase [Source:UniProtKB/TrEMBL;Acc:A0A1D5V9V4]	GO:0006979;GO:0042744;GO:0005576;GO:0020037;GO:0046872;GO:000460	BP:response to oxidative stress;BP:hydrogen peroxide catabolic process;CC:extracellular region;MF:heme binding;MF:metal ion binding;MF:peroxidase activity;	K00430	E1.11.1.7	map00940	Phenylpropanoid biosynthesis	ENOG41106HZ	S:Function unknown	KAF7023819.1	hypothetical protein CFC21_036253 [Triticum aestivum]	sp|Q9FEQ8|PER2_MAIZE;	Peroxidase 2 OS=Zea mays OX=4577 GN=PER2 PE=2 SV=1;	PF00141.25	peroxidase	Peroxidase
TraesCS3A02G347200	49.3333	18.9233	2.541	1.34525	2.72623e-21	4.70333e-19	yes	up	Histone H4 [Source:UniProtKB/TrEMBL;Acc:A0A077RYQ1]	GO:0006352;GO:0006334;GO:0009414;GO:0009579;GO:0005730;GO:0005634;GO:0000786;GO:0005774;GO:0005886;GO:0005694;GO:0005829;GO:0009506;GO:0009507;GO:0003677;GO:004698	BP:DNA-templated transcription, initiation;BP:nucleosome assembly;BP:response to water deprivation;CC:thylakoid;CC:nucleolus;CC:nucleus;CC:nucleosome;CC:vacuolar membrane;CC:plasma membrane;CC:chromosome;CC:cytosol;CC:plasmodesma;CC:chloroplast;MF:DNA binding;MF:protein heterodimerization activity;	K11254	H4	------	------	COG2036	B:Chromatin structure and dynamics	KAF8657780.1	hypothetical protein HU200_059940 [Digitaria exilis]	sp|P62785|H41_WHEAT;	Histone H4 variant TH011 OS=Triticum aestivum OX=4565 PE=3 SV=2;	PF15511.8;PF02969.19;PF15630.8;PF00125.26	CENP-T_C;TAF;CENP-S;Histone	Centromere kinetochore component CENP-T histone fold;TATA box binding protein associated factor;CENP-S protein;Core histone H2A/H2B/H3/H4
TraesCS3A02G350800	0.533333	0.15	3.719	1.89489	0.00409753	0.0429241	yes	up	Ammonium transporter [Source:UniProtKB/TrEMBL;Acc:A0A1D5V877]	GO:0019740;GO:0072488;GO:0015696;GO:0016021;GO:0016020;GO:0005887;GO:000851	BP:nitrogen utilization;BP:ammonium transmembrane transport;BP:ammonium transport;CC:integral component of membrane;CC:membrane;CC:integral component of plasma membrane;MF:ammonium transmembrane transporter activity;	K03320	amt, AMT, MEP	------	------	COG0004	P:Inorganic ion transport and metabolism	VAH65594.1	unnamed protein product [Triticum turgidum subsp. durum]	sp|Q8S233|AMT23_ORYSJ;	Ammonium transporter 2 member 3 OS=Oryza sativa subsp. japonica OX=39947 GN=AMT2-3 PE=2 SV=1;	PF00909.23	Ammonium_transp	Ammonium Transporter Family
TraesCS3A02G354300	131.997	59.9133	2.153	1.10656	5.41754e-24	1.18231e-21	yes	up	Histone H4 [Source:UniProtKB/TrEMBL;Acc:A0A077RYQ1]	GO:0006352;GO:0006334;GO:0009414;GO:0009579;GO:0005730;GO:0005634;GO:0000786;GO:0005774;GO:0005886;GO:0005694;GO:0005829;GO:0009506;GO:0009507;GO:0003677;GO:004698	BP:DNA-templated transcription, initiation;BP:nucleosome assembly;BP:response to water deprivation;CC:thylakoid;CC:nucleolus;CC:nucleus;CC:nucleosome;CC:vacuolar membrane;CC:plasma membrane;CC:chromosome;CC:cytosol;CC:plasmodesma;CC:chloroplast;MF:DNA binding;MF:protein heterodimerization activity;	K11254;K11253	H4;H3	------	------	COG2036	B:Chromatin structure and dynamics	KAF8657780.1	hypothetical protein HU200_059940 [Digitaria exilis]	sp|P62785|H41_WHEAT;	Histone H4 variant TH011 OS=Triticum aestivum OX=4565 PE=3 SV=2;	PF15511.8;PF02969.19;PF15630.8;PF00125.26	CENP-T_C;TAF;CENP-S;Histone	Centromere kinetochore component CENP-T histone fold;TATA box binding protein associated factor;CENP-S protein;Core histone H2A/H2B/H3/H4
TraesCS3A02G361100	2.37333	0.45	5.084	2.34605	4.34035e-14	3.72543e-12	yes	up	Laccase [Source:UniProtKB/TrEMBL;Acc:A0A1D5V9G0]	GO:0046274;GO:0048046;GO:0005576;GO:0016491;GO:0052716;GO:000550	BP:lignin catabolic process;CC:apoplast;CC:extracellular region;MF:oxidoreductase activity;MF:hydroquinon;MF:copper ion binding;	K05909	E1.10.3.2	------	------	COG2132	Q:Secondary metabolites biosynthesis, transport and catabolism	XP_037407313.1	putative laccase-5 [Triticum dicoccoides]	sp|Q5N9W4|LAC5_ORYSJ;	Putative laccase-5 OS=Oryza sativa subsp. japonica OX=39947 GN=LAC5 PE=3 SV=1;	PF00394.24;PF07732.17;PF07731.16	Cu-oxidase;Cu-oxidase_3;Cu-oxidase_2	Multicopper oxidase;Multicopper oxidase;Multicopper oxidase
TraesCS3A02G377400	175.163	73.6867	2.321	1.21472	2.13163e-26	5.71582e-24	yes	up	Histone H3.2 [Source:UniProtKB/Swiss-Prot;Acc:P68428]	GO:0005634;GO:0005694;GO:0000786;GO:0003677;GO:004698	CC:nucleus;CC:chromosome;CC:nucleosome;MF:DNA binding;MF:protein heterodimerization activity;	K11253	H3	------	------	COG2036	B:Chromatin structure and dynamics	PUZ62097.1	hypothetical protein GQ55_4G330500 [Panicum hallii var. hallii]	sp|P68429|H32_MEDSA;	Histone H3.2 OS=Medicago sativa OX=3879 GN=H3-1.1 PE=1 SV=2;	PF00125.26;PF15511.8;PF15630.8	Histone;CENP-T_C;CENP-S	Core histone H2A/H2B/H3/H4;Centromere kinetochore component CENP-T histone fold;CENP-S protein
TraesCS3A02G387700	3.35	1.31	2.492	1.31746	7.38286e-05	0.00142259	yes	up	-	GO:0006725;GO:0008198;GO:0016701;GO:0008270;GO:001649	BP:cellular aromatic compound metabolic process;MF:ferrous iron binding;MF:oxidoreductase activity, acting on single donors with incorporation of molecular oxygen;MF:zinc ion binding;MF:oxidoreductase activity;	K15777	DOPA	map00965	Betalain biosynthesis	COG3384	S:Function unknown	KAF7024910.1	hypothetical protein CFC21_037171 [Triticum aestivum]	sp|Q949R4|DIOXL_ARATH;	Extradiol ring-cleavage dioxygenase OS=Arabidopsis thaliana OX=3702 GN=LIGB PE=2 SV=1;	PF02900.20	LigB	Catalytic LigB subunit of aromatic ring-opening dioxygenase
TraesCS3A02G396900	1.49	0.69	3.246	1.69855	0.00170965	0.0211109	yes	up	-	------	------	------	------	------	------	ENOG410Z7Z7	S:Function unknown	KAF7025019.1	hypothetical protein CFC21_037271 [Triticum aestivum]	------	------	PF07939.13	DUF1685	Protein of unknown function
TraesCS3A02G397000	2.92667	0.86	3.322	1.73192	7.1769e-07	2.15872e-05	yes	up	-	------	------	------	------	------	------	ENOG410Z7Z7	S:Function unknown	KAF7025021.1	hypothetical protein CFC21_037272 [Triticum aestivum]	------	------	PF07939.13	DUF1685	Protein of unknown function
TraesCS3A02G437000	2.79667	0.976667	2.651	1.40633	0.00383502	0.0407293	yes	up	-	GO:000973	BP:response to auxin;	K14488	SAUR	map04075	Plant hormone signal transduction	ENOG410YZHQ	S:Function unknown	KAF7025497.1	hypothetical protein CFC21_037668 [Triticum aestivum]	sp|Q9SGU2|SAU71_ARATH;	Auxin-responsive protein SAUR71 OS=Arabidopsis thaliana OX=3702 GN=SAUR71 PE=2 SV=1;	PF02519.16	Auxin_inducible	Auxin responsive protein
TraesCS3A02G448600	2.50333	0.983333	2.49	1.31606	2.86724e-05	0.000608276	yes	up	-	GO:0006508;GO:000419	BP:proteolysis;MF:aspartic-type endopeptidase activity;	------	------	------	------	ENOG410XNV7	O:Posttranslational modification, protein turnover, chaperones	KAF7025623.1	hypothetical protein CFC21_037788 [Triticum aestivum]	sp|Q8S1V1|CLP_ORYSJ;	Chitinase CLP OS=Oryza sativa subsp. japonica OX=39947 GN=CLP PE=1 SV=1;	PF14541.8;PF14543.8	TAXi_C;TAXi_N	Xylanase inhibitor C-terminal;Xylanase inhibitor N-terminal
TraesCS3A02G455800	2.84333	0.59	4.687	2.22868	1.11179e-06	3.22493e-05	yes	up	-	------	------	------	------	------	------	ENOG410YFAC;ENOG4111WPK	S:Function unknown;	KAF7025703.1	hypothetical protein CFC21_037862 [Triticum aestivum]	sp|A2WYS7|PIR7B_ORYSI;	Esterase PIR7B OS=Oryza sativa subsp. indica OX=39946 GN=PIR7B PE=3 SV=2;	PF12697.9;PF12146.10;PF00561.22	Abhydrolase_6;Hydrolase_4;Abhydrolase_1	Alpha/beta hydrolase family;Serine aminopeptidase, S33;alpha/beta hydrolase fold
TraesCS3A02G470100	11.7267	1.15	9.62	3.26607	3.65363e-22	6.86853e-20	yes	up	-	------	------	------	------	------	------	------	------	KAE8784823.1	hypothetical protein D1007_41575 [Hordeum vulgare]	------	------	------	------	------
TraesCS3A02G478500	8.07	1.27667	6.148	2.62021	5.72406e-15	5.44699e-13	yes	up	-	GO:0016301;GO:000551	MF:kinase activity;MF:protein binding;	------	------	------	------	ENOG4111IV8;ENOG410YHAC	S:Function unknown;	KAF7025957.1	hypothetical protein CFC21_038100 [Triticum aestivum]	sp|B8BB68|BAK1_ORYSI;	LRR receptor kinase BAK1 OS=Oryza sativa subsp. indica OX=39946 GN=BAK1 PE=2 SV=1;	PF12799.9;PF08263.14;PF13855.8	LRR_4;LRRNT_2;LRR_8	Leucine Rich repeats;Leucine rich repeat N-terminal domain;Leucine rich repeat
TraesCS3A02G478700	12.0267	5.00333	2.398	1.26156	7.36991e-08	2.66941e-06	yes	up	-	GO:0016021;GO:0016020;GO:0016301;GO:000551	CC:integral component of membrane;CC:membrane;MF:kinase activity;MF:protein binding;	------	------	------	------	ENOG4111IV8	S:Function unknown	KAF7025946.1	hypothetical protein CFC21_038092 [Triticum aestivum]	sp|Q6Z4U4|BAK1_ORYSJ;	LRR receptor kinase BAK1 OS=Oryza sativa subsp. japonica OX=39947 GN=BAK1 PE=1 SV=1;	PF13855.8;PF12799.9;PF08263.14	LRR_8;LRR_4;LRRNT_2	Leucine rich repeat;Leucine Rich repeats;Leucine rich repeat N-terminal domain
TraesCS3A02G489700	0.463333	0.0266667	16.541	4.04796	0.00240221	0.0279798	yes	up	-	GO:0006357;GO:0003700;GO:0046983;GO:000367	BP:regulation of transcription from RNA polymerase II promoter;MF:transcription factor activity, sequence-specific DNA binding;MF:protein dimerization activity;MF:DNA binding;	------	------	------	------	ENOG410YP85;ENOG410ZMQF	K:Transcription;	KAF7026058.1	hypothetical protein CFC21_038196 [Triticum aestivum]	sp|A2WZ60|IRO2_ORYSI;	Protein IRON-RELATED TRANSCRIPTION FACTOR 2 OS=Oryza sativa subsp. indica OX=39946 GN=IRO2 PE=3 SV=1;	PF00010.28	HLH	Helix-loop-helix DNA-binding domain
TraesCS3A02G526700	10.0033	4.13333	2.306	1.20516	0.00320922	0.0353361	yes	up	-	------	------	------	------	------	------	------	------	KAF7026475.1	hypothetical protein CFC21_038585 [Triticum aestivum]	------	------	------	------	------
TraesCS3A02G532600	3.76667	1.01333	4.056	2.02006	3.11168e-12	2.13985e-10	yes	up	-	GO:0016021;GO:0004497;GO:0016705;GO:0005506;GO:002003	CC:integral component of membrane;MF:monooxygenase activity;MF:oxidoreductase activity, acting on paired donors, with incorporation or reduction of molecular oxygen;MF:iron ion binding;MF:heme binding;	------	------	------	------	COG2124	Q:Secondary metabolites biosynthesis, transport and catabolism	KAF7026539.1	hypothetical protein CFC21_038650 [Triticum aestivum]	sp|H2DH21|C7A29_PANGI;	Cytochrome P450 CYP72A219 OS=Panax ginseng OX=4054 PE=2 SV=1;	PF00067.24	p450	Cytochrome P450
TraesCS3A02G534200	16.1267	6.57	2.407	1.26704	7.72457e-26	1.96468e-23	yes	up	-	GO:0003723;GO:000367	MF:RNA binding;MF:nucleic acid binding;	K13195;K11251	CIRBP;H2A	------	------	COG0724;ENOG410YZ37	S:Function unknown;	KAF7026556.1	hypothetical protein CFC21_038664 [Triticum aestivum]	sp|Q9SVM8|RBG2_ARATH;	Glycine-rich RNA-binding protein 2, mitochondrial OS=Arabidopsis thaliana OX=3702 GN=RBG2 PE=1 SV=1;	PF00076.24;PF16367.7;PF08777.13	RRM_1;RRM_7;RRM_3	RNA recognition motif.;RNA recognition motif;RNA binding motif
TraesCS3B02G009000	5.75	1.81333	2.996	1.58286	2.86453e-07	9.31693e-06	yes	up	-	------	------	------	------	------	------	ENOG41104JM	S:Function unknown	XP_037417162.1	uncharacterized protein LOC119280406 [Triticum dicoccoides]	------	------	------	------	------
TraesCS3B02G009100	10.5167	4.62667	2.221	1.15145	1.96683e-06	5.44922e-05	yes	up	-	------	------	------	------	------	------	ENOG41104JM	S:Function unknown	XP_037417161.1	uncharacterized protein LOC119280405 [Triticum dicoccoides]	------	------	------	------	------
TraesCS3B02G088800	0.636667	0.126667	4.982	2.31678	0.00146872	0.018637	yes	up	-	GO:0016747;GO:001641	MF:transferase activity, transferring acyl groups other than amino-acyl groups;MF:N-acyltransferase activity;	------	------	------	------	ENOG41106BE;ENOG41105B8	S:Function unknown;	KAF7027776.1	hypothetical protein CFC21_039789 [Triticum aestivum]	sp|Q7XHC4|AT15_ORYSJ;	Acyl transferase 15 OS=Oryza sativa subsp. japonica OX=39947 GN=AT15 PE=2 SV=1;	PF02458.17	Transferase	Transferase family
TraesCS3B02G089900	155.18	74.08	2.034	1.02423	2.23156e-15	2.25046e-13	yes	up	Histone H2B [Source:UniProtKB/TrEMBL;Acc:A0A077RU09]	GO:0006334;GO:0005634;GO:0000786;GO:0005694;GO:0003677;GO:004698	BP:nucleosome assembly;CC:nucleus;CC:nucleosome;CC:chromosome;MF:DNA binding;MF:protein heterodimerization activity;	K11252	H2B	------	------	ENOG4111NV5	B:Chromatin structure and dynamics	XP_020200377.1	histone H2B.3-like [Aegilops tauschii subsp. strangulata]	sp|A2WKS3|H2B10_ORYSI;	Histone H2B.10 OS=Oryza sativa subsp. indica OX=39946 GN=H2B.10 PE=3 SV=1;	PF00125.26;PF00808.25	Histone;CBFD_NFYB_HMF	Core histone H2A/H2B/H3/H4;Histone-like transcription factor
TraesCS3B02G114400	25.7533	11.21	2.241	1.16383	3.25659e-12	2.22183e-10	yes	up	Histone H2B.4 [Source:UniProtKB/Swiss-Prot;Acc:Q43215]	GO:0006334;GO:0016021;GO:0005634;GO:0000786;GO:0005694;GO:0003677;GO:004698	BP:nucleosome assembly;CC:integral component of membrane;CC:nucleus;CC:nucleosome;CC:chromosome;MF:DNA binding;MF:protein heterodimerization activity;	K11252	H2B	------	------	ENOG41107MI;ENOG4111NV5	S:Function unknown;B:Chromatin structure and dynamics	EMS46482.1	hypothetical protein TRIUR3_19478 [Triticum urartu]	sp|Q43215|H2B4_WHEAT;	Histone H2B.4 OS=Triticum aestivum OX=4565 GN=TH153 PE=1 SV=3;	PF00125.26	Histone	Core histone H2A/H2B/H3/H4
TraesCS3B02G114600	72.4733	28.09	2.513	1.32936	9.7219e-28	3.00255e-25	yes	up	Histone H2B [Source:UniProtKB/TrEMBL;Acc:W5CTK4]	GO:0006334;GO:0016021;GO:0005634;GO:0000786;GO:0005694;GO:0003677;GO:004698	BP:nucleosome assembly;CC:integral component of membrane;CC:nucleus;CC:nucleosome;CC:chromosome;MF:DNA binding;MF:protein heterodimerization activity;	K11252	H2B	------	------	ENOG41107MI;ENOG4111NV5	S:Function unknown;B:Chromatin structure and dynamics	EMS46482.1	hypothetical protein TRIUR3_19478 [Triticum urartu]	sp|A2WKS3|H2B10_ORYSI;	Histone H2B.10 OS=Oryza sativa subsp. indica OX=39946 GN=H2B.10 PE=3 SV=1;	PF00125.26;PF00808.25	Histone;CBFD_NFYB_HMF	Core histone H2A/H2B/H3/H4;Histone-like transcription factor
TraesCS3B02G122800	0.386667	0.0333333	11.418	3.51319	0.0013532	0.0174007	yes	up	-	GO:004698	MF:protein dimerization activity;	------	------	------	------	ENOG410ZMUQ	S:Function unknown	KAF7028189.1	hypothetical protein CFC21_040154 [Triticum aestivum]	sp|Q9LTS4|BH041_ARATH;	Putative transcription factor bHLH041 OS=Arabidopsis thaliana OX=3702 GN=BHLH41 PE=3 SV=1;	PF00010.28	HLH	Helix-loop-helix DNA-binding domain
TraesCS3B02G167600	49.73	19.2	2.531	1.33991	3.93138e-24	8.7172e-22	yes	up	Histone H4 [Source:UniProtKB/TrEMBL;Acc:A0A077RYQ1]	GO:0006334;GO:0009414;GO:0009579;GO:0005730;GO:0005634;GO:0000786;GO:0005774;GO:0005886;GO:0005694;GO:0005829;GO:0009506;GO:0009507;GO:0004674;GO:0005524;GO:0003677;GO:004698	BP:nucleosome assembly;BP:response to water deprivation;CC:thylakoid;CC:nucleolus;CC:nucleus;CC:nucleosome;CC:vacuolar membrane;CC:plasma membrane;CC:chromosome;CC:cytosol;CC:plasmodesma;CC:chloroplast;MF:protein serine/threonine kinase activity;MF:ATP binding;MF:DNA binding;MF:protein heterodimerization activity;	K11254;K11253	H4;H3	------	------	COG2036	B:Chromatin structure and dynamics	KAE8779459.1	Histone H4 [Hordeum vulgare]	sp|P62785|H41_WHEAT;	Histone H4 variant TH011 OS=Triticum aestivum OX=4565 PE=3 SV=2;	PF15511.8;PF02969.19;PF15630.8;PF00125.26	CENP-T_C;TAF;CENP-S;Histone	Centromere kinetochore component CENP-T histone fold;TATA box binding protein associated factor;CENP-S protein;Core histone H2A/H2B/H3/H4
TraesCS3B02G213600	1.59667	0.683333	2.31	1.20804	0.00027754	0.00453483	yes	up	-	GO:0006814;GO:0098656;GO:0055085;GO:0016021;GO:0016020;GO:0005215;GO:002285	BP:sodium ion transport;BP:anion transmembrane transport;BP:transmembrane transport;CC:integral component of membrane;CC:membrane;MF:transporter activity;MF:transmembrane transporter activity;	K14445	SLC13A2_3_5	------	------	COG0471	P:Inorganic ion transport and metabolism	KAF7029254.1	hypothetical protein CFC21_041055 [Triticum aestivum]	sp|Q8LG88|TDT_ARATH;	Tonoplast dicarboxylate transporter OS=Arabidopsis thaliana OX=3702 GN=TDT PE=2 SV=2;	PF00939.21;PF03600.18	Na_sulph_symp;CitMHS	Sodiu;Citrate transporter
TraesCS3B02G250300	0.673333	0.0366667	16.39	4.03473	1.94329e-05	0.00043167	yes	up	-	GO:0016021;GO:000588	CC:integral component of membrane;CC:plasma membrane;	------	------	------	------	ENOG410XP5F	S:Function unknown	KAF7029793.1	hypothetical protein CFC21_041460 [Triticum aestivum]	sp|A8NS27|N3009_COPC7;	Adenylate-forming reductase 03009 OS=Coprinopsis cinerea;	------	------	------
TraesCS3B02G256400	6.43	2.04667	3.058	1.61274	4.56587e-16	4.97435e-14	yes	up	-	GO:0016021;GO:0004497;GO:0016705;GO:0005506;GO:002003	CC:integral component of membrane;MF:monooxygenase activity;MF:oxidoreductase activity, acting on paired donors, with incorporation or reduction of molecular oxygen;MF:iron ion binding;MF:heme binding;	------	------	------	------	COG2124	Q:Secondary metabolites biosynthesis, transport and catabolism	XP_037413269.1	cytochrome P450 72A15-like [Triticum dicoccoides]	sp|Q9LUC5|C7A15_ARATH;	Cytochrome P450 72A15 OS=Arabidopsis thaliana OX=3702 GN=CYP72A15 PE=2 SV=1;	PF00067.24	p450	Cytochrome P450
TraesCS3B02G274900	2.01	0.313333	6.189	2.62965	0.00287049	0.0323215	yes	up	-	GO:001602	CC:integral component of membrane;	------	------	------	------	ENOG41105IT	S:Function unknown	XP_037417807.1	uncharacterized protein LOC119281392 [Triticum dicoccoides]	------	------	------	------	------
TraesCS3B02G286500	1.81333	0.736667	2.389	1.25622	0.000942697	0.0128912	yes	up	-	GO:0010119;GO:000367	BP:regulation of stomatal movement;MF:DNA binding;	K09422	MYBP	------	------	COG5147	K:Transcription	XP_037413648.1	myb-related protein Hv33-like [Triticum dicoccoides]	sp|P20027|MYB3_HORVU;	Myb-related protein Hv33 OS=Hordeum vulgare OX=4513 GN=MYB2 PE=2 SV=3;	PF00249.33;PF13921.8	Myb_DNA-binding;Myb_DNA-bind_6	Myb-like DNA-binding domain;Myb-like DNA-binding domain
TraesCS3B02G287100	1.9	0.896667	2.033	1.02342	0.00438436	0.0452911	yes	up	-	GO:0032259;GO:0008168;GO:000875	BP:methylation;MF:methyltransferase activity;MF:S-adenosylmethionine-dependent methyltransferase activity;	------	------	------	------	ENOG4111GV5	S:Function unknown	KAF7030228.1	hypothetical protein CFC21_041815 [Triticum aestivum]	sp|A0A061DM17|MTR3_THECC;	Probable methyltransferase TCM_000336 OS=Theobroma cacao OX=3641 GN=TCM_000336 PE=3 SV=1;	PF03492.17	Methyltransf_7	SAM dependent carboxyl methyltransferase
TraesCS3B02G298400	0.706667	0.31	2.338	1.22538	0.00119231	0.0156726	yes	up	-	GO:0005829;GO:0005634;GO:0016887;GO:000552	CC:cytosol;CC:nucleus;MF:ATPase activity;MF:ATP binding;	K09489	HSPA4	------	------	COG0443	O:Posttranslational modification, protein turnover, chaperones	KAF7030370.1	hypothetical protein CFC21_041913 [Triticum aestivum]	sp|Q9S7C0|HSP7O_ARATH;	Heat shock 70 kDa protein 14 OS=Arabidopsis thaliana OX=3702 GN=HSP70-14 PE=1 SV=1;	PF00012.22	HSP70	Hsp70 protein
TraesCS3B02G304700	1.92667	0.653333	2.864	1.51811	0.00320813	0.0353354	yes	up	-	------	------	------	------	------	------	ENOG411049C;ENOG4111DH7	S:Function unknown;	XP_037413844.1	uncharacterized protein LOC119276790 [Triticum dicoccoides]	------	------	------	------	------
TraesCS3B02G318000	1.84667	0.883333	2.036	1.02545	0.00446865	0.0459546	yes	up	-	GO:0016787;GO:003204	MF:hydrolase activity;MF:NAD-dependent histone deacetylase activit;	K11406	HDAC4_5	------	------	COG0123;COG0123	B:Chromatin structure and dynamics;Q:Secondary metabolites biosynthesis, transport and catabolism	KAF7109794.1	hypothetical protein CFC21_109996 [Triticum aestivum]	sp|Q8RX28|HDA5_ARATH;	Histone deacetylase 5 OS=Arabidopsis thaliana OX=3702 GN=HDA5 PE=1 SV=1;	PF00850.21	Hist_deacetyl	Histone deacetylase domain
TraesCS3B02G319900	2.35667	0.97	2.296	1.19914	0.00159682	0.0199837	yes	up	-	------	------	------	------	------	------	ENOG410ZECK;ENOG410ZS7V	S:Function unknown;	KAF7030634.1	hypothetical protein CFC21_042137 [Triticum aestivum]	------	------	PF03478.20	DUF295	Protein of unknown function
TraesCS3B02G334700	0.67	0	33.613	5.07096	0.00122519	0.0160045	yes	up	-	GO:0022900;GO:0046658;GO:0016021;GO:000905	BP:electron transport chain;CC:anchored component of plasma membrane;CC:integral component of membrane;MF:electron carrier activity;	------	------	------	------	ENOG410ZMPK;ENOG410YVVN	S:Function unknown;	KAF7030862.1	hypothetical protein CFC21_042308 [Triticum aestivum]	sp|Q39131|LAML_ARATH;	Lamin-like protein OS=Arabidopsis thaliana OX=3702 GN=At5g15350 PE=2 SV=1;	PF02298.19	Cu_bind_like	Plastocyanin-like domain
TraesCS3B02G339500	1.92333	0.466667	3.984	1.99433	8.66708e-06	0.00020878	yes	up	Peroxidase [Source:UniProtKB/TrEMBL;Acc:A0A077S0F2]	GO:0098869;GO:0042744;GO:0006979;GO:0005576;GO:0009505;GO:0009506;GO:0020037;GO:0004601;GO:0046872;GO:001649	BP:cellular oxidant detoxification;BP:hydrogen peroxide catabolic process;BP:response to oxidative stress;CC:extracellular region;CC:plant-type cell wall;CC:plasmodesma;MF:heme binding;MF:peroxidase activity;MF:metal ion binding;MF:oxidoreductase activity;	K00430	E1.11.1.7	map00940	Phenylpropanoid biosynthesis	ENOG41106HZ	S:Function unknown	KAF7030935.1	hypothetical protein CFC21_042363 [Triticum aestivum]	sp|Q9FEQ8|PER2_MAIZE;	Peroxidase 2 OS=Zea mays OX=4577 GN=PER2 PE=2 SV=1;	PF00141.25	peroxidase	Peroxidase
TraesCS3B02G347900	3.39	1.63	2.048	1.03419	0.00199935	0.0240844	yes	up	Expansin [Source:UniProtKB/TrEMBL;Acc:A0A1D5W0S8]	GO:0009664;GO:0005618;GO:0016020;GO:000557	BP:plant-type cell wall organization;CC:cell wall;CC:membrane;CC:extracellular region;	------	------	------	------	ENOG410YDKU	G:Carbohydrate transport and metabolism	KAF7031068.1	hypothetical protein CFC21_042446 [Triticum aestivum]	sp|Q9XHX0|EXPA8_ORYSJ;	Expansin-A8 OS=Oryza sativa subsp. japonica OX=39947 GN=EXPA8 PE=2 SV=1;	PF01357.23;PF03330.20	Expansin_C;DPBB_1	Expansin C-terminal domain;Lytic transglycolase
TraesCS3B02G348000	2.71667	0.8	3.298	1.72159	1.47455e-05	0.000337561	yes	up	Expansin [Source:UniProtKB/TrEMBL;Acc:W5CWU6]	GO:0009664;GO:0071555;GO:0005618;GO:0016020;GO:000557	BP:plant-type cell wall organization;BP:cell wall organization;CC:cell wall;CC:membrane;CC:extracellular region;	------	------	------	------	ENOG410YDKU	G:Carbohydrate transport and metabolism	KAF7031069.1	hypothetical protein CFC21_042447 [Triticum aestivum]	sp|Q9XHX0|EXPA8_ORYSJ;	Expansin-A8 OS=Oryza sativa subsp. japonica OX=39947 GN=EXPA8 PE=2 SV=1;	PF01357.23;PF03330.20	Expansin_C;DPBB_1	Expansin C-terminal domain;Lytic transglycolase
TraesCS3B02G357000	1.77333	0.83	2.095	1.06724	2.18105e-05	0.000477491	yes	up	Non-lysosomal glucosylceramidase [Source:UniProtKB/TrEMBL;Acc:A0A1D5W0P4]	GO:0006680;GO:0005975;GO:0016020;GO:0004348;GO:000455	BP:glucosylceramide catabolic process;BP:carbohydrate metabolic process;CC:membrane;MF:glucosylceramidase activity;MF:hydrolase activity, hydrolyzing O-glycosyl compounds;	K17108	GBA2	map00600;map00511	Sphingolipid metabolism;Other glycan degradation	COG4354	G:Carbohydrate transport and metabolism	KAF7031138.1	hypothetical protein CFC21_042515 [Triticum aestivum]	sp|Q9HCG7|GBA2_HUMAN;	Non-lysosomal glucosylceramidase OS=Homo sapiens OX=9606 GN=GBA2 PE=1 SV=2;	PF04685.15;PF12215.10	DUF608;Glyco_hydr_116N	Glycosyl-hydrolase family 116, catalytic region;beta-glucosidase 2, glycosyl-hydrolase family 116 N-term
TraesCS3B02G376900	1.75333	0.24	7.176	2.84315	2.04972e-07	6.8437e-06	yes	up	Expansin [Source:UniProtKB/TrEMBL;Acc:A0A077RHE0]	GO:0009664;GO:0071555;GO:0005618;GO:0016020;GO:000557	BP:plant-type cell wall organization;BP:cell wall organization;CC:cell wall;CC:membrane;CC:extracellular region;	------	------	------	------	ENOG410YCRV	G:Carbohydrate transport and metabolism	XP_037414601.1	expansin-A2-like [Triticum dicoccoides]	sp|Q40636|EXPA2_ORYSJ;	Expansin-A2 OS=Oryza sativa subsp. japonica OX=39947 GN=EXPA2 PE=2 SV=2;	PF01357.23;PF03330.20	Expansin_C;DPBB_1	Expansin C-terminal domain;Lytic transglycolase
TraesCS3B02G383400	0.91	0.216667	4.019	2.00673	0.000224754	0.00377672	yes	up	Ammonium transporter [Source:UniProtKB/TrEMBL;Acc:A0A341SUN1]	GO:0072488;GO:0015696;GO:0016021;GO:0016020;GO:0005887;GO:000851	BP:ammonium transmembrane transport;BP:ammonium transport;CC:integral component of membrane;CC:membrane;CC:integral component of plasma membrane;MF:ammonium transmembrane transporter activity;	K03320	amt, AMT, MEP	------	------	COG0004	P:Inorganic ion transport and metabolism	VAH81431.1	unnamed protein product [Triticum turgidum subsp. durum]	sp|Q8S233|AMT23_ORYSJ;	Ammonium transporter 2 member 3 OS=Oryza sativa subsp. japonica OX=39947 GN=AMT2-3 PE=2 SV=1;	PF00909.23	Ammonium_transp	Ammonium Transporter Family
TraesCS3B02G395900	0.683333	0.236667	2.903	1.53764	0.000513725	0.00768266	yes	up	Delta-1-pyrroline-5-carboxylate synthase [Source:UniProtKB/TrEMBL;Acc:A0A077RXE4]	GO:0008652;GO:0006561;GO:0016310;GO:0008152;GO:0009084;GO:0055129;GO:0005737;GO:0004349;GO:0016301;GO:0016620;GO:0004350;GO:0000166;GO:0003824;GO:0016740;GO:0005524;GO:001649	BP:cellular amino acid biosynthetic process;BP:proline biosynthetic process;BP:phosphorylation;BP:metabolic process;BP:glutamine family amino acid biosynthetic process;BP:L-proline biosynthetic process;CC:cytoplasm;MF:glutamate 5-kinase activity;MF:kinase activity;MF:oxidoreductase activity, acting on the aldehyde or oxo group of donors, NAD or NADP as acceptor;MF:glutamate-5-semialdehyde dehydro…	K12657	ALDH18A1, P5CS	map00330	Arginine and proline metabolism	COG0263	E:Amino acid transport and metabolism	XP_037414777.1	delta-1-pyrroline-5-carboxylate synthase 2 [Triticum dicoccoides]	sp|Q941T1|P5CS2_ORYSJ;	Delta-1-pyrroline-5-carboxylate synthase 2 OS=Oryza sativa subsp. japonica OX=39947 GN=P5CS2 PE=2 SV=1;	PF00696.30;PF00171.24	AA_kinase;Aldedh	Amino acid kinase family;Aldehyde dehydrogenase family
TraesCS3B02G410200	106.193	44.32	2.329	1.21971	3.39594e-14	2.95887e-12	yes	up	Histone H3 [Source:UniProtKB/TrEMBL;Acc:D8L9K7]	GO:0005634;GO:0005694;GO:0000786;GO:0003677;GO:004698	CC:nucleus;CC:chromosome;CC:nucleosome;MF:DNA binding;MF:protein heterodimerization activity;	K11253	H3	------	------	COG2036	B:Chromatin structure and dynamics	XP_037414924.1	histone H3.2-like [Triticum dicoccoides]	sp|P68429|H32_MEDSA;	Histone H3.2 OS=Medicago sativa OX=3879 GN=H3-1.1 PE=1 SV=2;	PF00125.26;PF15511.8;PF15630.8;PF15715.7	Histone;CENP-T_C;CENP-S;PAF	Core histone H2A/H2B/H3/H4;Centromere kinetochore component CENP-T histone fold;CENP-S protein;PCNA-associated factor histone like domain
TraesCS3B02G414800	6.28333	2.77	2.175	1.12088	9.57656e-11	5.4573e-09	yes	up	-	GO:0055085;GO:0016021;GO:0016020;GO:002285	BP:transmembrane transport;CC:integral component of membrane;CC:membrane;MF:transmembrane transporter activity;	K14638	SLC15A3_4, PHT	------	------	COG3104	E:Amino acid transport and metabolism	KAF7031809.1	hypothetical protein CFC21_043078 [Triticum aestivum]	sp|Q0WP01|PTR9_ARATH;	Protein NRT1/ PTR FAMILY 5.10 OS=Arabidopsis thaliana OX=3702 GN=NPF5.10 PE=2 SV=1;	PF00854.23;PF07690.18	PTR2;MFS_1	POT family;Major Facilitator Superfamily
TraesCS3B02G471300	2.68667	1.59667	2.254	1.17239	0.000295538	0.0047826	yes	up	-	GO:000973	BP:response to auxin;	K14488	SAUR	map04075	Plant hormone signal transduction	ENOG410YZHQ	S:Function unknown	XP_020186406.1	uncharacterized protein LOC109772130 [Aegilops tauschii subsp. strangulata]	sp|Q9SGU2|SAU71_ARATH;	Auxin-responsive protein SAUR71 OS=Arabidopsis thaliana OX=3702 GN=SAUR71 PE=2 SV=1;	PF02519.16	Auxin_inducible	Auxin responsive protein
TraesCS3B02G496200	2.00667	0.656667	2.999	1.58444	0.000742159	0.010519	yes	up	-	GO:0009694;GO:0009696;GO:0080032;GO:0080031;GO:008003	BP:jasmonic acid metabolic process;BP:salicylic acid metabolic process;MF:methyl jasmonate esterase activity;MF:methyl salicylate esterase activity;MF:methyl indole-3-acetate esterase activity;	------	------	------	------	ENOG4111IVV;ENOG4111WPK	S:Function unknown;	KAF7032735.1	hypothetical protein CFC21_043884 [Triticum aestivum]	sp|A2WYS8|PIR7A_ORYSI;	Probable esterase PIR7A OS=Oryza sativa subsp. indica OX=39946 GN=PIR7A PE=3 SV=2;	PF12697.9;PF00561.22;PF12146.10;PF06821.15	Abhydrolase_6;Abhydrolase_1;Hydrolase_4;Ser_hydrolase	Alpha/beta hydrolase family;alpha/beta hydrolase fold;Serine aminopeptidase, S33;Serine hydrolase
TraesCS3B02G522000	8.21333	1.67333	4.733	2.24269	3.35321e-15	3.29984e-13	yes	up	-	GO:0016301;GO:000551	MF:kinase activity;MF:protein binding;	------	------	------	------	ENOG4111IV8;ENOG410YHAC	S:Function unknown;	KAF7033023.1	hypothetical protein CFC21_044150 [Triticum aestivum]	sp|Q7XV05|SERK2_ORYSJ;	LRR receptor kinase SERK2 OS=Oryza sativa subsp. japonica OX=39947 GN=SERK2 PE=1 SV=1;	PF12799.9;PF13855.8;PF08263.14	LRR_4;LRR_8;LRRNT_2	Leucine Rich repeats;Leucine rich repeat;Leucine rich repeat N-terminal domain
TraesCS3B02G522100	3.27333	1.11333	2.896	1.53419	0.000124803	0.00225859	yes	up	-	GO:0016301;GO:000551	MF:kinase activity;MF:protein binding;	------	------	------	------	ENOG4111IV8	S:Function unknown	VAH84934.1	unnamed protein product [Triticum turgidum subsp. durum]	sp|Q7XV05|SERK2_ORYSJ;	LRR receptor kinase SERK2 OS=Oryza sativa subsp. japonica OX=39947 GN=SERK2 PE=1 SV=1;	PF13855.8;PF12799.9;PF08263.14	LRR_8;LRR_4;LRRNT_2	Leucine rich repeat;Leucine Rich repeats;Leucine rich repeat N-terminal domain
TraesCS3B02G550200	0.72	0	98.116	6.61642	5.38105e-07	1.65894e-05	yes	up	-	GO:0006357;GO:0003700;GO:0046983;GO:000367	BP:regulation of transcription from RNA polymerase II promoter;MF:transcription factor activity, sequence-specific DNA binding;MF:protein dimerization activity;MF:DNA binding;	------	------	------	------	ENOG410YP85;ENOG410ZMQF	K:Transcription;	XP_037415896.1	protein IRON-RELATED TRANSCRIPTION FACTOR 2-like [Triticum dicoccoides]	sp|A2WZ60|IRO2_ORYSI;	Protein IRON-RELATED TRANSCRIPTION FACTOR 2 OS=Oryza sativa subsp. indica OX=39946 GN=IRO2 PE=3 SV=1;	PF00010.28	HLH	Helix-loop-helix DNA-binding domain
TraesCS3B02G551400	1.85667	0.576667	3.065	1.61574	0.00315931	0.0349144	yes	up	-	GO:0008753;GO:0050136;GO:001649	MF:NADPH dehydrogenas;MF:NADH dehydrogenas;MF:oxidoreductase activity;	K19784	chrR, NQR	------	------	COG0431	S:Function unknown	KAF7033339.1	hypothetical protein CFC21_044448 [Triticum aestivum]	sp|Q941Z0|NQR1_ORYSJ;	Probable NADPH:quinone oxidoreductase 1 OS=Oryza sativa subsp. japonica OX=39947 GN=Os01g0953600 PE=2 SV=1;	PF03358.17;PF02525.19	FMN_red;Flavodoxin_2	NADPH-dependent FMN reductase;Flavodoxin-like fold
TraesCS3B02G571100	2.25667	0.866667	2.545	1.34759	0.00470855	0.0479315	yes	up	-	GO:0006749;GO:0005737;GO:0004364;GO:000551	BP:glutathione metabolic process;CC:cytoplasm;MF:glutathione transferase activity;MF:protein binding;	K00799	GST, gst	map00480	Glutathione metabolism	ENOG410XSIX	O:Posttranslational modification, protein turnover, chaperones	KAF7033574.1	hypothetical protein CFC21_044658 [Triticum aestivum]	sp|Q9SR36|GSTU8_ARATH;	Glutathione S-transferase U8 OS=Arabidopsis thaliana OX=3702 GN=GSTU8 PE=2 SV=1;	PF02798.22;PF13417.8;PF13409.8	GST_N;GST_N_3;GST_N_2	Glutathione S-transferase, N-terminal domain;Glutathione S-transferase, N-terminal domain;Glutathione S-transferase, N-terminal domain
TraesCS3B02G582600	1.00333	0.31	2.518	1.33226	0.00244249	0.0283576	yes	up	-	GO:0098542;GO:0016020;GO:0016021;GO:0004497;GO:0020037;GO:0016709;GO:0016705;GO:0005506;GO:0046872;GO:001649	BP:defense response to other organism;CC:membrane;CC:integral component of membrane;MF:monooxygenase activity;MF:heme binding;MF:oxidoreductase activity, acting on paired donors, with incorporation or reduction of molecular oxygen, NA;MF:oxidoreductase activity, acting on paired donors, with incorporation or reduction of molecular oxygen;MF:iron ion binding;MF:metal ion binding;MF:oxidoreductase …	------	------	------	------	COG2124	Q:Secondary metabolites biosynthesis, transport and catabolism	KAF7033706.1	hypothetical protein CFC21_044789 [Triticum aestivum]	sp|W8JMU7|CYQ32_CATRO;	Cytochrome P450 81Q32 OS=Catharanthus roseus OX=4058 GN=CYP81Q32 PE=2 SV=1;	PF00067.24	p450	Cytochrome P450
TraesCS3D02G006000	11.8667	3.94	2.961	1.56593	1.03303e-05	0.000244414	yes	up	-	------	------	------	------	------	------	ENOG41104JM	S:Function unknown	XP_020163184.1	keratin-associated protein 5-8-like [Aegilops tauschii subsp. strangulata]	------	------	------	------	------
TraesCS3D02G006100	6.13667	1.43333	4.267	2.09328	0.000511324	0.00765338	yes	up	-	------	------	------	------	------	------	ENOG41104JM	S:Function unknown	XP_040257807.1	keratin-associated protein 5-4-like [Aegilops tauschii subsp. strangulata]	------	------	------	------	------
TraesCS3D02G040200	1.01	0.31	2.734	1.4508	0.00204053	0.024491	yes	up	-	GO:0098542;GO:0016021;GO:0004497;GO:0020037;GO:0016705;GO:000550	BP:defense response to other organism;CC:integral component of membrane;MF:monooxygenase activity;MF:heme binding;MF:oxidoreductase activity, acting on paired donors, with incorporation or reduction of molecular oxygen;MF:iron ion binding;	------	------	------	------	COG2124	Q:Secondary metabolites biosynthesis, transport and catabolism	KAF7034523.1	hypothetical protein CFC21_045527 [Triticum aestivum]	sp|W8JMU7|CYQ32_CATRO;	Cytochrome P450 81Q32 OS=Catharanthus roseus OX=4058 GN=CYP81Q32 PE=2 SV=1;	PF00067.24	p450	Cytochrome P450
TraesCS3D02G074200	0.726667	0.14	5.144	2.36302	0.00145757	0.0185123	yes	up	-	GO:001674	MF:transferase activity, transferring acyl groups other than amino-acyl groups;	------	------	------	------	ENOG41106BE;ENOG41105B8	S:Function unknown;	KAF7034933.1	hypothetical protein CFC21_045883 [Triticum aestivum]	sp|Q7XHC4|AT15_ORYSJ;	Acyl transferase 15 OS=Oryza sativa subsp. japonica OX=39947 GN=AT15 PE=2 SV=1;	PF02458.17	Transferase	Transferase family
TraesCS3D02G075900	322.323	143.797	2.177	1.12234	7.47518e-23	1.48604e-20	yes	up	Histone H2B [Source:UniProtKB/TrEMBL;Acc:A0A341SUA6]	GO:0006334;GO:0005634;GO:0000786;GO:0046982;GO:000367	BP:nucleosome assembly;CC:nucleus;CC:nucleosome;MF:protein heterodimerization activity;MF:DNA binding;	K11252	H2B	------	------	------	------	XP_020164812.1	histone H2B.4 [Aegilops tauschii subsp. strangulata]	sp|Q9LGI2|H2B10_ORYSJ;	Histone H2B.10 OS=Oryza sativa subsp. japonica OX=39947 GN=H2B.10 PE=3 SV=1;	PF00125.26;PF00808.25	Histone;CBFD_NFYB_HMF	Core histone H2A/H2B/H3/H4;Histone-like transcription factor
TraesCS3D02G099000	35.3133	16.6467	2.085	1.05995	6.27972e-06	0.00015616	yes	up	Histone H2B [Source:UniProtKB/TrEMBL;Acc:W5DKT2]	GO:0006334;GO:0005634;GO:0000786;GO:0016021;GO:0003677;GO:004698	BP:nucleosome assembly;CC:nucleus;CC:nucleosome;CC:integral component of membrane;MF:DNA binding;MF:protein heterodimerization activity;	K11252	H2B	------	------	ENOG4111NV5	B:Chromatin structure and dynamics	EMS46482.1	hypothetical protein TRIUR3_19478 [Triticum urartu]	sp|A2WKS3|H2B10_ORYSI;	Histone H2B.10 OS=Oryza sativa subsp. indica OX=39946 GN=H2B.10 PE=3 SV=1;	PF00125.26;PF00808.25	Histone;CBFD_NFYB_HMF	Core histone H2A/H2B/H3/H4;Histone-like transcription factor
TraesCS3D02G101300	7.68333	3.39333	2.214	1.14672	0.000114357	0.00209294	yes	up	-	------	------	------	------	------	------	ENOG410Y42N	S:Function unknown	XP_020186655.1	non-classical arabinogalactan protein 30-like [Aegilops tauschii subsp. strangulata]	------	------	PF01190.19	Pollen_Ole_e_1	Pollen protein Ole e 1 like
TraesCS3D02G106600	1.25667	0.23	5.842	2.54652	2.47001e-07	8.13316e-06	yes	up	-	GO:004698	MF:protein dimerization activity;	------	------	------	------	ENOG410ZMUQ	S:Function unknown	XP_020164742.1	putative transcription factor bHLH041 [Aegilops tauschii subsp. strangulata]	sp|Q9LTS4|BH041_ARATH;	Putative transcription factor bHLH041 OS=Arabidopsis thaliana OX=3702 GN=BHLH41 PE=3 SV=1;	PF00010.28	HLH	Helix-loop-helix DNA-binding domain
TraesCS3D02G141200	0.646667	0.0866667	7.027	2.81297	0.00378035	0.0402661	yes	up	-	GO:0006355;GO:0006351;GO:0005634;GO:0003700;GO:000367	BP:regulation of transcription, DNA-templated;BP:transcription, DNA-templated;CC:nucleus;MF:transcription factor activity, sequence-specific DNA binding;MF:DNA binding;	K09286	EREBP	------	------	ENOG411144I	K:Transcription	KAF7028639.1	hypothetical protein CFC21_040525 [Triticum aestivum]	sp|Q39127|TINY_ARATH;	Ethylene-responsive transcription factor TINY OS=Arabidopsis thaliana OX=3702 GN=TINY PE=2 SV=1;	PF00847.22	AP2	AP2 domain
TraesCS3D02G150200	70.8733	27.54	2.513	1.32924	6.0603e-33	2.74024e-30	yes	up	Histone H4 variant TH011 [Source:UniProtKB/Swiss-Prot;Acc:P62785]	GO:0006334;GO:0009414;GO:0009579;GO:0005730;GO:0005634;GO:0000786;GO:0005774;GO:0005886;GO:0005694;GO:0005829;GO:0009506;GO:0009507;GO:0003677;GO:004698	BP:nucleosome assembly;BP:response to water deprivation;CC:thylakoid;CC:nucleolus;CC:nucleus;CC:nucleosome;CC:vacuolar membrane;CC:plasma membrane;CC:chromosome;CC:cytosol;CC:plasmodesma;CC:chloroplast;MF:DNA binding;MF:protein heterodimerization activity;	K11254;K11253	H4;H3	------	------	COG2036	B:Chromatin structure and dynamics	VAH20019.1	unnamed protein product [Triticum turgidum subsp. durum]	sp|P62785|H41_WHEAT;	Histone H4 variant TH011 OS=Triticum aestivum OX=4565 PE=3 SV=2;	PF15511.8;PF02969.19;PF15630.8;PF00125.26	CENP-T_C;TAF;CENP-S;Histone	Centromere kinetochore component CENP-T histone fold;TATA box binding protein associated factor;CENP-S protein;Core histone H2A/H2B/H3/H4
TraesCS3D02G150300	238.05	105.363	2.208	1.14254	1.00916e-33	4.78182e-31	yes	up	Histone H3 [Source:UniProtKB/TrEMBL;Acc:A0A077RTJ8]	GO:0005634;GO:0005694;GO:0000786;GO:0003677;GO:004698	CC:nucleus;CC:chromosome;CC:nucleosome;MF:DNA binding;MF:protein heterodimerization activity;	K11253	H3	------	------	COG2036	B:Chromatin structure and dynamics	XP_022154562.1	uncharacterized protein LOC111021800 [Momordica charantia]	sp|P68429|H32_MEDSA;	Histone H3.2 OS=Medicago sativa OX=3879 GN=H3-1.1 PE=1 SV=2;	PF00125.26;PF15511.8;PF15630.8	Histone;CENP-T_C;CENP-S	Core histone H2A/H2B/H3/H4;Centromere kinetochore component CENP-T histone fold;CENP-S protein
TraesCS3D02G150700	1.30667	0.606667	2.106	1.07453	0.00161491	0.0201554	yes	up	-	GO:000577	CC:vacuole;	------	------	------	------	ENOG410XR8Z	S:Function unknown	KAF7035842.1	hypothetical protein CFC21_046630 [Triticum aestivum]	sp|P81898|PNAA_PRUDU;	Peptide-N4;	PF12222.10	PNGaseA	Peptide N-acetyl-beta-D-glucosaminyl asparaginase amidase A
TraesCS3D02G225500	10.6433	4.93667	2.101	1.07102	6.61589e-12	4.37566e-10	yes	up	AT5g40850/MHK7_8 [Source:Projected from Arabidopsis thaliana (AT5G40850) UniProtKB/TrEMBL;Acc:Q42606]	GO:1900058;GO:0090352;GO:0009416;GO:0009236;GO:0019354;GO:0032259;GO:1902326;GO:0009507;GO:0004851;GO:0051266;GO:0051287;GO:0008168;GO:004311	BP:regulation of sulfate assimilation;BP:regulation of nitrate assimilation;BP:response to light stimulus;BP:cobalamin biosynthetic process;BP:siroheme biosynthetic process;BP:methylation;BP:positive regulation of chlorophyll biosynthetic process;CC:chloroplast;MF:uroporphyrin-III C-methyltransferase activity;MF:sirohydrochlorin ferrochelatase activity;MF:NAD binding;MF:methyltransferase activity…	K02303	cobA	map00860;map01240	Porphyrin and chlorophyll metabolism;Biosynthesis of cofactors	COG0007	H:Coenzyme transport and metabolism	XP_020184385.1	S-adenosyl-L-methionine-dependent uroporphyrinogen III methyltransferase, chloroplastic [Aegilops tauschii subsp. strangulata]	sp|Q42606|UPM1_ARATH;	S-adenosyl-L-methionine-dependent uroporphyrinogen III methyltransferase, chloroplastic OS=Arabidopsis thaliana OX=3702 GN=UPM1 PE=1 SV=1;	PF00590.22	TP_methylase	Tetrapyrrole
TraesCS3D02G225900	5.41333	2.20333	2.357	1.23693	2.17437e-08	8.77113e-07	yes	up	-	GO:0016021;GO:0004497;GO:0016705;GO:0005506;GO:002003	CC:integral component of membrane;MF:monooxygenase activity;MF:oxidoreductase activity, acting on paired donors, with incorporation or reduction of molecular oxygen;MF:iron ion binding;MF:heme binding;	------	------	------	------	COG2124	Q:Secondary metabolites biosynthesis, transport and catabolism	XP_020174389.1	cytochrome P450 72A15 [Aegilops tauschii subsp. strangulata]	sp|Q9LUC5|C7A15_ARATH;	Cytochrome P450 72A15 OS=Arabidopsis thaliana OX=3702 GN=CYP72A15 PE=2 SV=1;	PF00067.24	p450	Cytochrome P450
TraesCS3D02G232700	0.69	0.0633333	10.902	3.44646	4.6019e-05	0.000936364	yes	up	-	GO:0016021;GO:0016020;GO:000588	CC:integral component of membrane;CC:membrane;CC:plasma membrane;	------	------	------	------	ENOG410XP5F	S:Function unknown	XP_020150811.1	adenylate-forming reductase 06235 [Aegilops tauschii subsp. strangulata]	sp|A8NVB7|N6235_COPC7;	Adenylate-forming reductase 06235 OS=Coprinopsis cinerea;	------	------	------
TraesCS3D02G268900	2.88667	1.22	2.32	1.21443	5.81679e-08	2.15655e-06	yes	up	-	GO:0016021;GO:0008270;GO:000367	CC:integral component of membrane;MF:zinc ion binding;MF:nucleic acid binding;	------	------	------	------	ENOG41104S2	S:Function unknown	KAF7015173.1	hypothetical protein CFC21_029072 [Triticum aestivum]	------	------	PF11145.10	DUF2921	Protein of unknown function
TraesCS3D02G270600	3.71667	0.926667	3.212	1.68336	2.81512e-07	9.18505e-06	yes	up	-	------	------	------	------	------	------	ENOG411049C;ENOG4111DH7	S:Function unknown;	KAF7037515.1	hypothetical protein CFC21_047874 [Triticum aestivum]	------	------	------	------	------
TraesCS3D02G286200	0.943333	0.433333	2.143	1.0994	0.00112779	0.0149525	yes	up	-	GO:0006468;GO:0016021;GO:0004674;GO:0005515;GO:0004672;GO:000552	BP:protein phosphorylation;CC:integral component of membrane;MF:protein serine/threonine kinase activity;MF:protein binding;MF:protein kinase activity;MF:ATP binding;	------	------	------	------	COG0515	T:Signal transduction mechanisms	KAF7037721.1	hypothetical protein CFC21_048033 [Triticum aestivum]	sp|C0LGR6|Y4291_ARATH;	Probable LRR receptor-like serine/threonine-protein kinase At4g29180 OS=Arabidopsis thaliana OX=3702 GN=At4g29180 PE=1 SV=2;	PF12819.9;PF07714.19;PF00069.27;PF13855.8;PF12799.9	Malectin_like;PK_Tyr_Ser-Thr;Pkinase;LRR_8;LRR_4	Malectin-like domain;Protein tyrosine and serine/threonine kinase;Protein kinase domain;Leucine rich repeat;Leucine Rich repeats
TraesCS3D02G288600	0.42	0.106667	3.893	1.96102	0.00135359	0.0174024	yes	up	Probable sulfate transporter 3.5 [Source:Projected from Arabidopsis thaliana (AT5G19600) UniProtKB/Swiss-Prot;Acc:Q94LW6]	GO:1902358;GO:0008272;GO:0055085;GO:0016021;GO:0016020;GO:0015116;GO:000827	BP:sulfate transmembrane transport;BP:sulfate transport;BP:transmembrane transport;CC:integral component of membrane;CC:membrane;MF:sulfate transmembrane transporter activity;MF:secondary active sulfate transmembrane transporter activity;	K17471	SULTR3	------	------	COG0659	P:Inorganic ion transport and metabolism	KAF7037748.1	hypothetical protein CFC21_048057 [Triticum aestivum]	sp|Q94LW6|SUT35_ARATH;	Probable sulfate transporter 3.5 OS=Arabidopsis thaliana OX=3702 GN=SULTR3;5 PE=2 SV=1;	PF00916.22;PF01740.23;PF13466.8	Sulfate_transp;STAS;STAS_2	Sulfate permease family;STAS domain;STAS domain
TraesCS3D02G305200	1.61	0.256667	6.229	2.63893	2.04025e-06	5.63009e-05	yes	up	Peroxidase [Source:UniProtKB/TrEMBL;Acc:A0A1D5WJK4]	GO:0006979;GO:0042744;GO:0005576;GO:0020037;GO:0046872;GO:000460	BP:response to oxidative stress;BP:hydrogen peroxide catabolic process;CC:extracellular region;MF:heme binding;MF:metal ion binding;MF:peroxidase activity;	K00430	E1.11.1.7	map00940	Phenylpropanoid biosynthesis	ENOG41106HZ	S:Function unknown	KAF7037963.1	hypothetical protein CFC21_048223 [Triticum aestivum]	sp|Q9FEQ8|PER2_MAIZE;	Peroxidase 2 OS=Zea mays OX=4577 GN=PER2 PE=2 SV=1;	PF00141.25	peroxidase	Peroxidase
TraesCS3D02G305300	14.8933	3.71	3.861	1.94879	3.44312e-27	1.01794e-24	yes	up	Peroxidase [Source:UniProtKB/TrEMBL;Acc:A0A1D5WFR9]	GO:0006979;GO:0042744;GO:0005576;GO:0009505;GO:0009506;GO:0020037;GO:0046872;GO:000460	BP:response to oxidative stress;BP:hydrogen peroxide catabolic process;CC:extracellular region;CC:plant-type cell wall;CC:plasmodesma;MF:heme binding;MF:metal ion binding;MF:peroxidase activity;	K00430	E1.11.1.7	map00940	Phenylpropanoid biosynthesis	ENOG41106HZ	S:Function unknown	KAF7037964.1	hypothetical protein CFC21_048224 [Triticum aestivum]	sp|Q9FEQ8|PER2_MAIZE;	Peroxidase 2 OS=Zea mays OX=4577 GN=PER2 PE=2 SV=1;	PF00141.25	peroxidase	Peroxidase
TraesCS3D02G305400	3.84	1.44	2.592	1.37385	4.46378e-07	1.39859e-05	yes	up	-	GO:0006979;GO:0042744;GO:0005576;GO:0009505;GO:0009506;GO:0020037;GO:0046872;GO:000460	BP:response to oxidative stress;BP:hydrogen peroxide catabolic process;CC:extracellular region;CC:plant-type cell wall;CC:plasmodesma;MF:heme binding;MF:metal ion binding;MF:peroxidase activity;	K00430	E1.11.1.7	map00940	Phenylpropanoid biosynthesis	ENOG41106HZ	S:Function unknown	KAF7037964.1	hypothetical protein CFC21_048224 [Triticum aestivum]	sp|A5H8G4|PER1_MAIZE;	Peroxidase 1 OS=Zea mays OX=4577 GN=PER1 PE=1 SV=1;	PF00141.25	peroxidase	Peroxidase
TraesCS3D02G328300	39.2967	15.7267	2.458	1.29776	1.62179e-22	3.14278e-20	yes	up	-	GO:0005509;GO:000468	MF:calcium ion binding;MF:calmodulin-dependent protein kinase activity;	K02183	CALM	map04626;map04070;map04016	Plant-pathogen interaction;Phosphatidylinositol signaling system;MAPK signaling pathway - plant	COG5126;COG5126;COG5126	D:Cell cycle control, cell division, chromosome partitioning;T:Signal transduction mechanisms;Z:Cytoskeleton	XP_020146330.1	calmodulin-3 [Aegilops tauschii subsp. strangulata]	sp|P27164|CALM3_PETHY;	Calmodulin-related protein OS=Petunia hybrida OX=4102 GN=CAM53 PE=2 SV=2;	PF00036.34;PF13499.8;PF13405.8;PF13833.8;PF13202.8;PF14658.8;PF12763.9;PF10591.11;PF17743.3;PF08726.12	EF-hand_1;EF-hand_7;EF-hand_6;EF-hand_8;EF-hand_5;EF-hand_9;EF-hand_4;SPARC_Ca_bdg;DUF5580;EFhand_Ca_insen	EF hand;EF-hand domain pair;EF-hand domain;EF-hand domain pair;EF hand;EF-hand domain;Cytoskeletal-regulatory complex EF hand;Secreted protein acidic and rich in cysteine Ca binding region;Family of unknown function;Ca2+ insensitive EF hand
TraesCS3D02G338600	1.69	0.656667	2.461	1.29919	0.00373252	0.0398794	yes	up	Expansin [Source:UniProtKB/TrEMBL;Acc:A0A341TFL6]	GO:0009664;GO:0005618;GO:0016020;GO:000557	BP:plant-type cell wall organization;CC:cell wall;CC:membrane;CC:extracellular region;	------	------	------	------	ENOG410YCRV	G:Carbohydrate transport and metabolism	XP_020157348.1	expansin-A2 [Aegilops tauschii subsp. strangulata]	sp|Q40636|EXPA2_ORYSJ;	Expansin-A2 OS=Oryza sativa subsp. japonica OX=39947 GN=EXPA2 PE=2 SV=2;	PF01357.23;PF03330.20	Expansin_C;DPBB_1	Expansin C-terminal domain;Lytic transglycolase
TraesCS3D02G344800	0.846667	0.3	2.717	1.44217	0.00388899	0.0411446	yes	up	Ammonium transporter [Source:UniProtKB/TrEMBL;Acc:A0A341TFU1]	GO:0072488;GO:0015696;GO:0016020;GO:0005887;GO:000851	BP:ammonium transmembrane transport;BP:ammonium transport;CC:membrane;CC:integral component of plasma membrane;MF:ammonium transmembrane transporter activity;	K03320	amt, AMT, MEP	------	------	COG0004	P:Inorganic ion transport and metabolism	XP_020194501.2	ammonium transporter 2 member 3 [Aegilops tauschii subsp. strangulata]	sp|Q8S233|AMT23_ORYSJ;	Ammonium transporter 2 member 3 OS=Oryza sativa subsp. japonica OX=39947 GN=AMT2-3 PE=2 SV=1;	PF00909.23	Ammonium_transp	Ammonium Transporter Family
TraesCS3D02G354900	5.75667	1.20667	4.663	2.22125	4.00078e-27	1.16293e-24	yes	up	Laccase [Source:UniProtKB/TrEMBL;Acc:A0A1D5WJ35]	GO:0046274;GO:0048046;GO:0005576;GO:0016491;GO:0052716;GO:000550	BP:lignin catabolic process;CC:apoplast;CC:extracellular region;MF:oxidoreductase activity;MF:hydroquinon;MF:copper ion binding;	K05909	E1.10.3.2	------	------	COG2132	Q:Secondary metabolites biosynthesis, transport and catabolism	XP_020200429.1	putative laccase-5 [Aegilops tauschii subsp. strangulata]	sp|Q5N9W4|LAC5_ORYSJ;	Putative laccase-5 OS=Oryza sativa subsp. japonica OX=39947 GN=LAC5 PE=3 SV=1;	PF00394.24;PF07732.17;PF07731.16	Cu-oxidase;Cu-oxidase_3;Cu-oxidase_2	Multicopper oxidase;Multicopper oxidase;Multicopper oxidase
TraesCS3D02G355500	1.04	0.62	2.402	1.26414	0.00100232	0.0135619	yes	up	-	GO:0005634;GO:0003700;GO:000367	CC:nucleus;MF:transcription factor activity, sequence-specific DNA binding;MF:DNA binding;	------	------	------	------	ENOG41105NS	S:Function unknown	KAF7038576.1	hypothetical protein CFC21_048747 [Triticum aestivum]	sp|Q94DH3|PCL1_ORYSJ;	Transcription factor PCL1 OS=Oryza sativa subsp. japonica OX=39947 GN=PCL1 PE=2 SV=1;	PF00249.33	Myb_DNA-binding	Myb-like DNA-binding domain
TraesCS3D02G370500	82.6767	36.9733	2.184	1.12685	2.81323e-13	2.19169e-11	yes	up	Histone H3 [Source:UniProtKB/TrEMBL;Acc:A0A077RTJ8]	GO:0005634;GO:0005694;GO:0000786;GO:0003677;GO:004698	CC:nucleus;CC:chromosome;CC:nucleosome;MF:DNA binding;MF:protein heterodimerization activity;	K11253	H3	------	------	COG2036	B:Chromatin structure and dynamics	XP_022154562.1	uncharacterized protein LOC111021800 [Momordica charantia]	sp|P68429|H32_MEDSA;	Histone H3.2 OS=Medicago sativa OX=3879 GN=H3-1.1 PE=1 SV=2;	PF00125.26;PF15511.8;PF15630.8	Histone;CENP-T_C;CENP-S	Core histone H2A/H2B/H3/H4;Centromere kinetochore component CENP-T histone fold;CENP-S protein
TraesCS3D02G429300	3.87667	1.52667	2.502	1.32328	0.00187477	0.0228477	yes	up	-	GO:000973	BP:response to auxin;	K14488	SAUR	map04075	Plant hormone signal transduction	ENOG410YZHQ	S:Function unknown	KAF7039533.1	hypothetical protein CFC21_049506 [Triticum aestivum]	sp|Q9SGU2|SAU71_ARATH;	Auxin-responsive protein SAUR71 OS=Arabidopsis thaliana OX=3702 GN=SAUR71 PE=2 SV=1;	PF02519.16	Auxin_inducible	Auxin responsive protein
TraesCS3D02G437500	3.86	1.81	2.069	1.0492	0.000269329	0.00441633	yes	up	-	GO:0046872;GO:0051213;GO:001649	MF:metal ion binding;MF:dioxygenase activity;MF:oxidoreductase activity;	------	------	------	------	COG3491	S:Function unknown	XP_020178506.1	2'-deoxymugineic-acid 2'-dioxygenase [Aegilops tauschii subsp. strangulata]	sp|Q40062|IDS3_HORVU;	2'-deoxymugineic-acid 2'-dioxygenase OS=Hordeum vulgare OX=4513 GN=IDS3 PE=1 SV=3;	PF03171.22;PF14226.8	2OG-FeII_Oxy;DIOX_N	2OG-F;non-haem dioxygenase in morphine synthesis N-terminal
TraesCS3D02G473200	7.95333	3.07333	2.842	1.50704	1.37422e-11	8.73001e-10	yes	up	-	GO:0016301;GO:000551	MF:kinase activity;MF:protein binding;	------	------	------	------	ENOG4111IV8;ENOG410YHAC	S:Function unknown;	XP_020147102.1	LRR receptor kinase BAK1 [Aegilops tauschii subsp. strangulata]	sp|Q7XV05|SERK2_ORYSJ;	LRR receptor kinase SERK2 OS=Oryza sativa subsp. japonica OX=39947 GN=SERK2 PE=1 SV=1;	PF12799.9;PF13855.8;PF08263.14	LRR_4;LRR_8;LRRNT_2	Leucine Rich repeats;Leucine rich repeat;Leucine rich repeat N-terminal domain
TraesCS3D02G495700	0.773333	0.03	23.558	4.55813	0.000192792	0.00330174	yes	up	-	GO:0006357;GO:0003700;GO:0046983;GO:000367	BP:regulation of transcription from RNA polymerase II promoter;MF:transcription factor activity, sequence-specific DNA binding;MF:protein dimerization activity;MF:DNA binding;	------	------	------	------	ENOG410YP85;ENOG410ZMQF	K:Transcription;	KAF7040296.1	hypothetical protein CFC21_050206 [Triticum aestivum]	sp|A2WZ60|IRO2_ORYSI;	Protein IRON-RELATED TRANSCRIPTION FACTOR 2 OS=Oryza sativa subsp. indica OX=39946 GN=IRO2 PE=3 SV=1;	PF00010.28	HLH	Helix-loop-helix DNA-binding domain
TraesCS3D02G519600	2.02333	0.46	4.3	2.10432	3.06298e-08	1.20947e-06	yes	up	-	GO:0019752;GO:0003824;GO:0016830;GO:0016831;GO:003017	BP:carboxylic acid metabolic process;MF:catalytic activity;MF:carbon-carbon lyase activity;MF:carboxy-lyase activity;MF:pyridoxal phosphate binding;	K25193	SDC	map00564	Glycerophospholipid metabolism	COG0076	E:Amino acid transport and metabolism	KAF7040621.1	hypothetical protein CFC21_050515 [Triticum aestivum]	sp|Q6ESZ9|SDC1_ORYSJ;	Serine decarboxylase 1 OS=Oryza sativa subsp. japonica OX=39947 GN=SDC1 PE=3 SV=1;	PF00282.21;PF00266.21	Pyridoxal_deC;Aminotran_5	Pyridoxal-dependent decarboxylase conserved domain;Aminotransferase class-V
TraesCS3D02G534900	0.566667	0.223333	2.493	1.3178	0.0020607	0.0246817	yes	up	-	GO:0006468;GO:0016021;GO:0004674;GO:0005515;GO:0004672;GO:000552	BP:protein phosphorylation;CC:integral component of membrane;MF:protein serine/threonine kinase activity;MF:protein binding;MF:protein kinase activity;MF:ATP binding;	------	------	------	------	COG4886	S:Function unknown	THU55009.1	hypothetical protein C4D60_Mb11t02060 [Musa balbisiana]	sp|Q9LHP4|RGI1_ARATH;	LRR receptor-like serine/threonine-protein kinase RGI1 OS=Arabidopsis thaliana OX=3702 GN=RGI1 PE=1 SV=1;	PF13855.8;PF00069.27;PF12799.9;PF07714.19	LRR_8;Pkinase;LRR_4;PK_Tyr_Ser-Thr	Leucine rich repeat;Protein kinase domain;Leucine Rich repeats;Protein tyrosine and serine/threonine kinase
TraesCS3D02G537800	11.0733	5.28667	2.035	1.02469	1.33329e-11	8.4778e-10	yes	up	-	GO:0016021;GO:0004497;GO:0016705;GO:0005506;GO:002003	CC:integral component of membrane;MF:monooxygenase activity;MF:oxidoreductase activity, acting on paired donors, with incorporation or reduction of molecular oxygen;MF:iron ion binding;MF:heme binding;	------	------	------	------	COG2124	Q:Secondary metabolites biosynthesis, transport and catabolism	XP_020194483.1	cytochrome P450 72A15 [Aegilops tauschii subsp. strangulata]	sp|A0A0S2IHL2|C7A39_KALSE;	Cytochrome P450 72A397 OS=Kalopanax septemlobus OX=228393 GN=CYP72A397 PE=1 SV=1;	PF00067.24	p450	Cytochrome P450
TraesCS3D02G539300	83.5733	39.3333	2.07	1.04935	1.15785e-21	2.08597e-19	yes	up	Histone H2A [Source:UniProtKB/TrEMBL;Acc:A0A1D5WFV2]	GO:0005634;GO:0000786;GO:0003677;GO:004698	CC:nucleus;CC:nucleosome;MF:DNA binding;MF:protein heterodimerization activity;	K11251	H2A	------	------	------	------	KAF7040860.1	hypothetical protein CFC21_050728 [Triticum aestivum]	sp|P19177|H2A_PETCR;	Histone H2A OS=Petroselinum crispum OX=4043 PE=2 SV=1;	PF16211.7;PF00125.26;PF00808.25	Histone_H2A_C;Histone;CBFD_NFYB_HMF	C-terminus of histone H2A;Core histone H2A/H2B/H3/H4;Histone-like transcription factor
TraesCS4A02G003100	0.676667	0.0366667	18.447	4.20534	5.61168e-05	0.00111398	yes	up	-	GO:001674	MF:transferase activity, transferring acyl groups other than amino-acyl groups;	K13065	E2.3.1.133, HCT	map00941;map00940;map00945	Flavonoid biosynthesis;Phenylpropanoid biosynthesis;Stilbenoid, diarylheptanoid and gingerol biosynthesis	ENOG410XPQ7	S:Function unknown	XP_037423997.1	tryptamine benzoyltransferase 1-like [Triticum dicoccoides]	sp|Q2R0K3|TBT1_ORYSJ;	Tryptamine benzoyltransferase 1 OS=Oryza sativa subsp. japonica OX=39947 GN=TBT1 PE=1 SV=1;	PF02458.17	Transferase	Transferase family
TraesCS4A02G023300	3.09667	1.49	2.137	1.09576	0.00347978	0.0377134	yes	up	Annexin [Source:UniProtKB/TrEMBL;Acc:A0A341TNT0]	GO:0005737;GO:0005544;GO:000550	CC:cytoplasm;MF:calcium-dependent phospholipid binding;MF:calcium ion binding;	K17098	ANNAT	------	------	ENOG410XPUN	S:Function unknown	KAF7041188.1	hypothetical protein CFC21_051011 [Triticum aestivum]	sp|Q9SE45|ANXD3_ARATH;	Annexin D3 OS=Arabidopsis thaliana OX=3702 GN=ANN3 PE=2 SV=2;	PF00191.22	Annexin	Annexin
TraesCS4A02G030300	111.92	51.6167	2.109	1.07641	1.25133e-15	1.294e-13	yes	up	Histone H3.2 [Source:UniProtKB/Swiss-Prot;Acc:P68428]	GO:0005634;GO:0005694;GO:0000786;GO:0003677;GO:004698	CC:nucleus;CC:chromosome;CC:nucleosome;MF:DNA binding;MF:protein heterodimerization activity;	K11253	H3	------	------	COG2036	B:Chromatin structure and dynamics	XP_022154562.1	uncharacterized protein LOC111021800 [Momordica charantia]	sp|P68429|H32_MEDSA;	Histone H3.2 OS=Medicago sativa OX=3879 GN=H3-1.1 PE=1 SV=2;	PF00125.26;PF15511.8;PF15630.8	Histone;CENP-T_C;CENP-S	Core histone H2A/H2B/H3/H4;Centromere kinetochore component CENP-T histone fold;CENP-S protein
TraesCS4A02G057500	119.56	43.16	2.696	1.43068	1.29383e-31	5.20397e-29	yes	up	Histone H3.2 [Source:UniProtKB/Swiss-Prot;Acc:P68428]	GO:0005634;GO:0005694;GO:0000786;GO:0003677;GO:004698	CC:nucleus;CC:chromosome;CC:nucleosome;MF:DNA binding;MF:protein heterodimerization activity;	K11253	H3	------	------	COG2036	B:Chromatin structure and dynamics	VAH21879.1	unnamed protein product [Triticum turgidum subsp. durum]	sp|P68429|H32_MEDSA;	Histone H3.2 OS=Medicago sativa OX=3879 GN=H3-1.1 PE=1 SV=2;	PF00125.26;PF15511.8;PF15630.8	Histone;CENP-T_C;CENP-S	Core histone H2A/H2B/H3/H4;Centromere kinetochore component CENP-T histone fold;CENP-S protein
TraesCS4A02G067800	89.21	40.4733	2.147	1.10226	1.06934e-21	1.94167e-19	yes	up	Histone H4 variant TH011 [Source:UniProtKB/Swiss-Prot;Acc:P62785]	GO:0006334;GO:0009414;GO:0009579;GO:0005730;GO:0005634;GO:0000786;GO:0005774;GO:0005886;GO:0005694;GO:0005829;GO:0009506;GO:0009507;GO:0003677;GO:004698	BP:nucleosome assembly;BP:response to water deprivation;CC:thylakoid;CC:nucleolus;CC:nucleus;CC:nucleosome;CC:vacuolar membrane;CC:plasma membrane;CC:chromosome;CC:cytosol;CC:plasmodesma;CC:chloroplast;MF:DNA binding;MF:protein heterodimerization activity;	K11254;K11253	H4;H3	------	------	COG2036	B:Chromatin structure and dynamics	OQU89898.1	hypothetical protein SORBI_3002G291066 [Sorghum bicolor]	sp|P62785|H41_WHEAT;	Histone H4 variant TH011 OS=Triticum aestivum OX=4565 PE=3 SV=2;	PF15511.8;PF02969.19;PF15630.8;PF00125.26	CENP-T_C;TAF;CENP-S;Histone	Centromere kinetochore component CENP-T histone fold;TATA box binding protein associated factor;CENP-S protein;Core histone H2A/H2B/H3/H4
TraesCS4A02G100100	93.9433	40.5967	2.256	1.17354	2.14714e-25	5.3432e-23	yes	up	Histone H2A [Source:UniProtKB/TrEMBL;Acc:A0A341TLB0]	GO:0005634;GO:0000786;GO:0046982;GO:000367	CC:nucleus;CC:nucleosome;MF:protein heterodimerization activity;MF:DNA binding;	K11251	H2A	------	------	COG5262	B:Chromatin structure and dynamics	XP_037420436.1	histone H2A-like [Triticum dicoccoides]	sp|P19177|H2A_PETCR;	Histone H2A OS=Petroselinum crispum OX=4043 PE=2 SV=1;	PF16211.7;PF00125.26;PF00808.25	Histone_H2A_C;Histone;CBFD_NFYB_HMF	C-terminus of histone H2A;Core histone H2A/H2B/H3/H4;Histone-like transcription factor
TraesCS4A02G100200	15.1733	5.77333	2.553	1.35207	6.23572e-07	1.8954e-05	yes	up	-	GO:0005634;GO:0000786;GO:0046982;GO:000367	CC:nucleus;CC:nucleosome;MF:protein heterodimerization activity;MF:DNA binding;	K11251	H2A	------	------	------	------	EMS55803.1	hypothetical protein TRIUR3_06579 [Triticum urartu]	sp|P19177|H2A_PETCR;	Histone H2A OS=Petroselinum crispum OX=4043 PE=2 SV=1;	------	------	------
TraesCS4A02G100300	50.1567	21.2333	2.301	1.20232	2.08649e-13	1.65155e-11	yes	up	Histone H2A [Source:UniProtKB/TrEMBL;Acc:A0A1D5XC95]	GO:0005634;GO:0000786;GO:0003677;GO:004698	CC:nucleus;CC:nucleosome;MF:DNA binding;MF:protein heterodimerization activity;	K11251	H2A	------	------	COG5262	B:Chromatin structure and dynamics	XP_037420437.1	histone H2A-like [Triticum dicoccoides]	sp|P40280|H2A_MAIZE;	Histone H2A OS=Zea mays OX=4577 PE=2 SV=1;	PF16211.7;PF00125.26;PF00808.25	Histone_H2A_C;Histone;CBFD_NFYB_HMF	C-terminus of histone H2A;Core histone H2A/H2B/H3/H4;Histone-like transcription factor
TraesCS4A02G100400	84.7933	34.1067	2.43	1.28115	7.21757e-34	3.46749e-31	yes	up	Histone H2A [Source:UniProtKB/TrEMBL;Acc:A0A341TGZ7]	GO:0005634;GO:0000786;GO:0046982;GO:000367	CC:nucleus;CC:nucleosome;MF:protein heterodimerization activity;MF:DNA binding;	K11251	H2A	------	------	COG5262	B:Chromatin structure and dynamics	VAI06828.1	unnamed protein product [Triticum turgidum subsp. durum]	sp|P40280|H2A_MAIZE;	Histone H2A OS=Zea mays OX=4577 PE=2 SV=1;	PF16211.7;PF00125.26;PF00808.25	Histone_H2A_C;Histone;CBFD_NFYB_HMF	C-terminus of histone H2A;Core histone H2A/H2B/H3/H4;Histone-like transcription factor
TraesCS4A02G136500	14.4033	6.39333	2.174	1.1201	2.91762e-18	3.9193e-16	yes	up	Non-specific serine/threonine protein kinase [Source:UniProtKB/TrEMBL;Acc:A0A341TSY0]	GO:0006468;GO:0007165;GO:0016021;GO:0005524;GO:0004672;GO:0106311;GO:010631	BP:protein phosphorylation;BP:signal transduction;CC:integral component of membrane;MF:ATP binding;MF:protein kinase activity;MF:old GO;MF:old GO;	K07198	PRKAA, AMPK	------	------	COG0515	T:Signal transduction mechanisms	KAF7042603.1	hypothetical protein CFC21_052160 [Triticum aestivum]	sp|Q10LQ2|CIPKA_ORYSJ;	CBL-interacting protein kinase 10 OS=Oryza sativa subsp. japonica OX=39947 GN=CIPK10 PE=2 SV=1;	PF00069.27;PF07714.19;PF03822.16;PF03109.18;PF14531.8	Pkinase;PK_Tyr_Ser-Thr;NAF;ABC1;Kinase-like	Protein kinase domain;Protein tyrosine and serine/threonine kinase;NAF domain;ABC1 atypical kinase-like domain;Kinase-like
TraesCS4A02G181700	4.67333	1.68333	2.776	1.47286	0.000320205	0.00512661	yes	up	-	GO:0048046;GO:0005618;GO:0005576;GO:0030145;GO:004573	CC:apoplast;CC:cell wall;CC:extracellular region;MF:manganese ion binding;MF:nutrient reservoir activity;	------	------	------	------	ENOG410YKM8	S:Function unknown	XP_037421396.1	oxalate oxidase GF-2.8-like [Triticum dicoccoides]	sp|P15290|GER2_WHEAT;	Oxalate oxidase GF-2.8 OS=Triticum aestivum OX=4565 PE=1 SV=1;	PF00190.24;PF07883.13	Cupin_1;Cupin_2	Cupin;Cupin domain
TraesCS4A02G182700	6.98333	3.39	2.009	1.00674	2.92288e-08	1.15879e-06	yes	up	-	GO:0006629;GO:0016021;GO:001671	BP:lipid metabolic process;CC:integral component of membrane;MF:oxidoreductase activity, acting on paired donors, with oxidation of a pair of donors resulting in the reduction of molecular oxygen to two molecules of water;	K10257	FAD3, FAD7, FAD8, desB	------	------	COG3239	I:Lipid transport and metabolism	KAF7043235.1	hypothetical protein CFC21_052625 [Triticum aestivum]	sp|Q594P3|DES3_SORBI;	Fatty acid desaturase DES3 OS=Sorghum bicolor OX=4558 GN=DES3 PE=1 SV=1;	PF00487.26;PF11960.10	FA_desaturase;DUF3474	Fatty acid desaturase;Domain of unknown function
TraesCS4A02G196300	4.59	1.86667	2.341	1.22718	1.49072e-05	0.000340924	yes	up	Peroxidase [Source:UniProtKB/TrEMBL;Acc:W5DTX9]	GO:0006979;GO:0042744;GO:0005576;GO:0020037;GO:0046872;GO:000460	BP:response to oxidative stress;BP:hydrogen peroxide catabolic process;CC:extracellular region;MF:heme binding;MF:metal ion binding;MF:peroxidase activity;	K00430	E1.11.1.7	map00940	Phenylpropanoid biosynthesis	ENOG410YETZ	G:Carbohydrate transport and metabolism	KAF7043397.1	hypothetical protein CFC21_052760 [Triticum aestivum]	sp|A7NY33|PER4_VITVI;	Peroxidase 4 OS=Vitis vinifera OX=29760 GN=GSVIVT00023967001 PE=1 SV=1;	PF00141.25	peroxidase	Peroxidase
TraesCS4A02G198300	3.72667	1.16	3.093	1.62902	2.0344e-08	8.2498e-07	yes	up	-	GO:0006355;GO:0006351;GO:0005634;GO:000367	BP:regulation of transcription, DNA-templated;BP:transcription, DNA-templated;CC:nucleus;MF:DNA binding;	------	------	------	------	ENOG410YIJZ	K:Transcription	XP_037421590.1	B3 domain-containing protein Os11g0156000-like [Triticum dicoccoides]	sp|Q53QI0|Y1160_ORYSJ;	B3 domain-containing protein Os11g0156000 OS=Oryza sativa subsp. japonica OX=39947 GN=Os11g0156000 PE=2 SV=1;	PF02362.23	B3	B3 DNA binding domain
TraesCS4A02G200200	8.86667	3.46	2.255	1.17328	1.09189e-21	1.97744e-19	yes	up	-	GO:0000160;GO:0048511;GO:0005634;GO:000551	BP:phosphorelay signal transduction system;BP:rhythmic process;CC:nucleus;MF:protein binding;	K12130	PRR5	map04712	Circadian rhythm - plant	COG5641;COG2204	K:Transcription;T:Signal transduction mechanisms	VAH92955.1	unnamed protein product [Triticum turgidum subsp. durum]	sp|Q689G6|PRR95_ORYSJ;	Two-component response regulator-like PRR95 OS=Oryza sativa subsp. japonica OX=39947 GN=PRR95 PE=2 SV=1;	PF06203.16;PF00072.26	CCT;Response_reg	CCT motif;Response regulator receiver domain
TraesCS4A02G226300	1.24333	0.523333	2.36	1.23861	0.00198349	0.0239392	yes	up	-	GO:0006470;GO:0043169;GO:0016791;GO:0004722;GO:0046872;GO:0106306;GO:010630	BP:protein dephosphorylation;MF:cation binding;MF:phosphatase activity;MF:protein serine/threonine phosphatase activity;MF:metal ion binding;MF:old GO;MF:old GO;	K17506	PPM1L, PP2CE	------	------	COG0631	T:Signal transduction mechanisms	KAF7043735.1	hypothetical protein CFC21_053053 [Triticum aestivum]	sp|Q53Q11|P2C74_ORYSJ;	Probable protein phosphatase 2C 74 OS=Oryza sativa subsp. japonica OX=39947 GN=Os11g0242200 PE=3 SV=1;	PF00481.23;PF13672.8	PP2C;PP2C_2	Protein phosphatase 2C;Protein phosphatase 2C
TraesCS4A02G235800	1.02	0.25	3.939	1.97789	0.00167392	0.0207719	yes	up	Peroxidase [Source:UniProtKB/TrEMBL;Acc:A0A1D5X1T5]	GO:0006979;GO:0042744;GO:0005576;GO:0020037;GO:0046872;GO:000460	BP:response to oxidative stress;BP:hydrogen peroxide catabolic process;CC:extracellular region;MF:heme binding;MF:metal ion binding;MF:peroxidase activity;	K00430	E1.11.1.7	map00940	Phenylpropanoid biosynthesis	ENOG41106HZ	S:Function unknown	XP_037421944.1	peroxidase 2-like [Triticum dicoccoides]	sp|Q9FEQ8|PER2_MAIZE;	Peroxidase 2 OS=Zea mays OX=4577 GN=PER2 PE=2 SV=1;	PF00141.25	peroxidase	Peroxidase
TraesCS4A02G236500	13.73	6.31333	2.125	1.08733	1.71425e-06	4.80356e-05	yes	up	-	------	------	------	------	------	------	------	------	EMS64775.1	hypothetical protein TRIUR3_20507 [Triticum urartu]	------	------	------	------	------
TraesCS4A02G286600	4.29667	1.92	2.078	1.0555	0.000109108	0.00200804	yes	up	-	GO:001602	CC:integral component of membrane;	------	------	------	------	ENOG4111S0M	S:Function unknown	KAF7044400.1	hypothetical protein CFC21_053628 [Triticum aestivum]	------	------	PF04982.15	HPP	HPP family
TraesCS4A02G319100	1.00667	0.25	3.991	1.99663	0.000711849	0.0101692	yes	up	Gibberellin 20 oxidase 1-A [Source:UniProtKB/Swiss-Prot;Acc:O04707]	GO:0009826;GO:0009686;GO:0009416;GO:0009908;GO:0051213;GO:0045544;GO:0046872;GO:001649	BP:unidimensional cell growth;BP:gibberellin biosynthetic process;BP:response to light stimulus;BP:flower development;MF:dioxygenase activity;MF:gibberellin 20-oxidase activity;MF:metal ion binding;MF:oxidoreductase activity;	K05282	GA20ox	map00904	Diterpenoid biosynthesis	COG3491	S:Function unknown	O04707.1;;;;	;Short=Ta20ox1A [Triticum aestivum]	sp|O04707|GAO1A_WHEAT;	Gibberellin 20 oxidase 1-A OS=Triticum aestivum OX=4565 GN=GA20ox1A PE=2 SV=1;	PF03171.22;PF14226.8	2OG-FeII_Oxy;DIOX_N	2OG-F;non-haem dioxygenase in morphine synthesis N-terminal
TraesCS4A02G321500	10.9133	4.06667	2.617	1.38818	1.39477e-29	4.87333e-27	yes	up	-	GO:0005975;GO:0006520;GO:0008152;GO:0016787;GO:0016798;GO:0004553;GO:001649	BP:carbohydrate metabolic process;BP:cellular amino acid metabolic process;BP:metabolic process;MF:hydrolase activity;MF:hydrolase activity, acting on glycosyl bonds;MF:hydrolase activity, hydrolyzing O-glycosyl compounds;MF:oxidoreductase activity;	K20848	1-FEH	------	------	COG1621	G:Carbohydrate transport and metabolism	XP_037422713.1	beta-fructofuranosidase, insoluble isoenzyme 4-like [Triticum dicoccoides]	sp|Q5JJV0|INV4_ORYSJ;	Beta-fructofuranosidase, insoluble isoenzyme 4 OS=Oryza sativa subsp. japonica OX=39947 GN=CIN4 PE=2 SV=1;	PF00251.22;PF08244.14	Glyco_hydro_32N;Glyco_hydro_32C	Glycosyl hydrolases family 32 N-terminal domain;Glycosyl hydrolases family 32 C terminal
TraesCS4A02G331100	0.38	0.09	4.123	2.04381	4.16756e-05	0.000852754	yes	up	-	GO:0016020;GO:0016021;GO:0042626;GO:0140359;GO:000552	CC:membrane;CC:integral component of membrane;MF:ATPase activity, coupled to transmembrane movement of substances;MF:ABC-type transmembrane transporter activity;MF:ATP binding;	------	------	------	------	COG0842	V:Defense mechanisms	KAF7044918.1	hypothetical protein CFC21_054078 [Triticum aestivum]	sp|Q8GU84|AB48G_ORYSJ;	ABC transporter G family member 48 OS=Oryza sativa subsp. japonica OX=39947 GN=ABCG48 PE=3 SV=1;	PF01061.26;PF00005.29;PF08370.13;PF19055.2;PF14510.8;PF12698.9	ABC2_membrane;ABC_tran;PDR_assoc;ABC2_membrane_7;ABC_trans_N;ABC2_membrane_3	ABC-2 type transporter;ABC transporter;Plant PDR ABC transporter associated;ABC-2 type transporter;ABC-transporter N-terminal;ABC-2 family transporter protein
TraesCS4A02G404700	3.28	1.02	3.169	1.66391	1.32837e-06	3.80058e-05	yes	up	-	GO:0006355;GO:0006357;GO:0005634;GO:0000978;GO:0046983;GO:000098	BP:regulation of transcription, DNA-templated;BP:regulation of transcription from RNA polymerase II promoter;CC:nucleus;MF:RNA polymerase II core promoter proximal region sequence-specific DNA binding;MF:protein dimerization activity;MF:RNA polymerase II transcription factor activity, sequence-specific DNA binding;	------	------	------	------	ENOG410YF8H	K:Transcription	XP_037423189.1	transcription factor bHLH96-like [Triticum dicoccoides]	sp|Q9C7T4|BH096_ARATH;	Transcription factor bHLH96 OS=Arabidopsis thaliana OX=3702 GN=BHLH96 PE=1 SV=1;	PF00010.28	HLH	Helix-loop-helix DNA-binding domain
TraesCS4A02G411700	0.0833333	0	27.968	4.80569	0.00441391	0.0455419	yes	up	-	GO:0006468;GO:0016021;GO:0004674;GO:0005515;GO:0004672;GO:000552	BP:protein phosphorylation;CC:integral component of membrane;MF:protein serine/threonine kinase activity;MF:protein binding;MF:protein kinase activity;MF:ATP binding;	------	------	------	------	COG4886	S:Function unknown	KAF7045858.1	hypothetical protein CFC21_054921 [Triticum aestivum]	sp|Q1MX30|XA21_ORYSI;	Receptor kinase-like protein Xa21 OS=Oryza sativa subsp. indica OX=39946 GN=XA21 PE=1 SV=1;	PF13855.8;PF00069.27;PF07714.19;PF12799.9;PF08263.14	LRR_8;Pkinase;PK_Tyr_Ser-Thr;LRR_4;LRRNT_2	Leucine rich repeat;Protein kinase domain;Protein tyrosine and serine/threonine kinase;Leucine Rich repeats;Leucine rich repeat N-terminal domain
TraesCS4A02G412100	0.2	0	37.394	5.22472	0.000645048	0.00934752	yes	up	-	GO:0016021;GO:0016705;GO:0004497;GO:0005506;GO:002003	CC:integral component of membrane;MF:oxidoreductase activity, acting on paired donors, with incorporation or reduction of molecular oxygen;MF:monooxygenase activity;MF:iron ion binding;MF:heme binding;	K20771	CYP711A1	------	------	COG2124	Q:Secondary metabolites biosynthesis, transport and catabolism	KAF7045862.1	hypothetical protein CFC21_054925 [Triticum aestivum]	sp|B9DFU2|MAX1_ARATH;	Cytochrome P450 711A1 OS=Arabidopsis thaliana OX=3702 GN=CYP711A1 PE=2 SV=1;	PF00067.24	p450	Cytochrome P450
TraesCS4A02G435300	21.96	7.70333	2.746	1.45756	5.81776e-15	5.52855e-13	yes	up	-	GO:0006749;GO:0016740;GO:000551	BP:glutathione metabolic process;MF:transferase activity;MF:protein binding;	K00799	GST, gst	map00480	Glutathione metabolism	ENOG410XSIX	O:Posttranslational modification, protein turnover, chaperones	KAF7046124.1	hypothetical protein CFC21_055174 [Triticum aestivum]	sp|Q06398|GSTU6_ORYSJ;	Probable glutathione S-transferase GSTU6 OS=Oryza sativa subsp. japonica OX=39947 GN=GSTU6 PE=2 SV=2;	PF02798.22;PF13417.8;PF13409.8;PF00043.27;PF13410.8;PF17172.6	GST_N;GST_N_3;GST_N_2;GST_C;GST_C_2;GST_N_4	Glutathione S-transferase, N-terminal domain;Glutathione S-transferase, N-terminal domain;Glutathione S-transferase, N-terminal domain;Glutathione S-transferase, C-terminal domain;Glutathione S-transferase, C-terminal domain;Glutathione S-transferase N-terminal domain
TraesCS4A02G443800	2.85667	0.9	3.165	1.66238	0.00018684	0.00321297	yes	up	-	------	------	------	------	------	------	ENOG41105VG	S:Function unknown	KAF7046211.1	hypothetical protein CFC21_055261 [Triticum aestivum]	------	------	------	------	------
TraesCS4A02G444700	3.90667	1.22	3.215	1.68471	9.96728e-07	2.92801e-05	yes	up	-	GO:0005524;GO:004353	MF:ATP binding;MF:ADP binding;	K13457	RPM1, RPS3	map04626	Plant-pathogen interaction	------	------	KAF7046229.1	hypothetical protein CFC21_055275 [Triticum aestivum]	sp|Q39214|RPM1_ARATH;	Disease resistance protein RPM1 OS=Arabidopsis thaliana OX=3702 GN=RPM1 PE=1 SV=1;	PF00931.24;PF18052.3	NB-ARC;Rx_N	NB-ARC domain;Rx N-terminal domain
TraesCS4A02G444900	2.48333	0.606667	2.382	1.25231	0.000516437	0.00771322	yes	up	-	GO:0005524;GO:004353	MF:ATP binding;MF:ADP binding;	K13457	RPM1, RPS3	map04626	Plant-pathogen interaction	------	------	VAH99114.1	unnamed protein product [Triticum turgidum subsp. durum]	sp|Q39214|RPM1_ARATH;	Disease resistance protein RPM1 OS=Arabidopsis thaliana OX=3702 GN=RPM1 PE=1 SV=1;	PF00931.24;PF18052.3;PF13855.8	NB-ARC;Rx_N;LRR_8	NB-ARC domain;Rx N-terminal domain;Leucine rich repeat
TraesCS4A02G469800	23.8233	7.46667	3.147	1.65402	2.16364e-25	5.36496e-23	yes	up	-	GO:0006749;GO:0005737;GO:0016740;GO:0004364;GO:000551	BP:glutathione metabolic process;CC:cytoplasm;MF:transferase activity;MF:glutathione transferase activity;MF:protein binding;	K00799	GST, gst	map00480	Glutathione metabolism	ENOG410XSIX	O:Posttranslational modification, protein turnover, chaperones	XP_037460623.1	probable glutathione S-transferase [Triticum dicoccoides]	sp|Q03664|GSTX3_TOBAC;	Probable glutathione S-transferase OS=Nicotiana tabacum OX=4097 PE=2 SV=1;	PF13417.8;PF02798.22;PF13409.8;PF00043.27;PF13410.8;PF17172.6	GST_N_3;GST_N;GST_N_2;GST_C;GST_C_2;GST_N_4	Glutathione S-transferase, N-terminal domain;Glutathione S-transferase, N-terminal domain;Glutathione S-transferase, N-terminal domain;Glutathione S-transferase, C-terminal domain;Glutathione S-transferase, C-terminal domain;Glutathione S-transferase N-terminal domain
TraesCS4A02G475000	7.19667	2.65333	2.642	1.40184	1.54481e-09	7.44747e-08	yes	up	-	GO:0007166;GO:000551	BP:cell surface receptor signaling pathway;MF:protein binding;	K17302	COPB2, SEC27	------	------	ENOG410XNNY	S:Function unknown	KAF7046602.1	hypothetical protein CFC21_055622 [Triticum aestivum]	sp|Q54YD8|COPB2_DICDI;	Coatomer subunit beta' OS=Dictyostelium discoideum OX=44689 GN=copb2 PE=3 SV=1;	PF00400.34	WD40	WD domain, G-beta repeat
TraesCS4A02G482900	1.54333	0.323333	4.865	2.28251	3.42243e-05	0.000713583	yes	up	-	GO:0006468;GO:0005524;GO:000467	BP:protein phosphorylation;MF:ATP binding;MF:protein kinase activity;	------	------	------	------	COG0515	T:Signal transduction mechanisms	KAF7046698.1	hypothetical protein CFC21_055710 [Triticum aestivum]	sp|Q9M0G7|MIK1_ARATH;	MDIS1-interacting receptor like kinase 1 OS=Arabidopsis thaliana OX=3702 GN=MIK1 PE=1 SV=1;	PF00069.27;PF07714.19	Pkinase;PK_Tyr_Ser-Thr	Protein kinase domain;Protein tyrosine and serine/threonine kinase
TraesCS4A02G483800	1.40667	0.513333	2.738	1.45289	0.00120681	0.0158117	yes	up	-	GO:0006468;GO:0005524;GO:000467	BP:protein phosphorylation;MF:ATP binding;MF:protein kinase activity;	K04733	IRAK4	------	------	COG0515	T:Signal transduction mechanisms	KAF7046709.1	hypothetical protein CFC21_055719 [Triticum aestivum]	sp|Q9M0G7|MIK1_ARATH;	MDIS1-interacting receptor like kinase 1 OS=Arabidopsis thaliana OX=3702 GN=MIK1 PE=1 SV=1;	PF00069.27;PF07714.19	Pkinase;PK_Tyr_Ser-Thr	Protein kinase domain;Protein tyrosine and serine/threonine kinase
TraesCS4A02G494600	0.626667	0.113333	5.292	2.40374	1.98257e-05	0.000439182	yes	up	-	GO:001602	CC:integral component of membrane;	------	------	------	------	ENOG4110418;ENOG41106I0	S:Function unknown;	KAF7046848.1	hypothetical protein CFC21_055844 [Triticum aestivum]	------	------	PF13968.8;PF04578.15	DUF4220;DUF594	Domain of unknown function;Protein of unknown function, DUF594
TraesCS4B02G078400	2.13333	0.84	2.511	1.32853	0.00258348	0.0296251	yes	up	-	GO:000367	MF:nucleic acid binding;	------	------	------	------	ENOG410Z1Q8;ENOG410YNPP	S:Function unknown;	XP_037429334.1	zinc finger protein KNUCKLES-like [Triticum dicoccoides]	sp|Q39266|ZFP7_ARATH;	Zinc finger protein 7 OS=Arabidopsis thaliana OX=3702 GN=ZFP7 PE=1 SV=1;	------	------	------
TraesCS4B02G092400	0.573333	0.14	4.043	2.01559	0.0048561	0.0490008	yes	up	-	GO:0006468;GO:0004674;GO:0005524;GO:000467	BP:protein phosphorylation;MF:protein serine/threonine kinase activity;MF:ATP binding;MF:protein kinase activity;	K04733	IRAK4	------	------	COG0515	T:Signal transduction mechanisms	XP_037429487.1	cysteine-rich receptor-like protein kinase 40 [Triticum dicoccoides]	sp|Q9SYS3|CRK40_ARATH;	Cysteine-rich receptor-like protein kinase 40 OS=Arabidopsis thaliana OX=3702 GN=CRK40 PE=2 SV=1;	PF00069.27;PF07714.19	Pkinase;PK_Tyr_Ser-Thr	Protein kinase domain;Protein tyrosine and serine/threonine kinase
TraesCS4B02G099700	0.253333	0	26.832	4.74591	0.00397701	0.0418963	yes	up	-	GO:0008610;GO:0016021;GO:0016020;GO:0005789;GO:0004497;GO:0009924;GO:0005506;GO:1990465;GO:001649	BP:lipid biosynthetic process;CC:integral component of membrane;CC:membrane;CC:endoplasmic reticulum membrane;MF:monooxygenase activity;MF:octadecanal decarbonylase activity;MF:iron ion binding;MF:aldehyde oxygenas;MF:oxidoreductase activity;	K04713	SUR2	map00600	Sphingolipid metabolism	COG3000	I:Lipid transport and metabolism	KAF7052904.1	hypothetical protein CFC21_060928 [Triticum aestivum]	sp|Q8VYI1|SBH1_ARATH;	Sphinganine C4-monooxygenase 1 OS=Arabidopsis thaliana OX=3702 GN=SBH1 PE=1 SV=1;	PF04116.15	FA_hydroxylase	Fatty acid hydroxylase superfamily
TraesCS4B02G115100	7.29	3.25667	2.19	1.13111	2.51016e-15	2.5131e-13	yes	up	-	GO:0000160;GO:0048511;GO:0005634;GO:000551	BP:phosphorelay signal transduction system;BP:rhythmic process;CC:nucleus;MF:protein binding;	K12130	PRR5	map04712	Circadian rhythm - plant	COG5641;COG2204	K:Transcription;T:Signal transduction mechanisms	XP_037429753.1	two-component response regulator-like APRR3 isoform X1 [Triticum dicoccoides]	sp|Q689G6|PRR95_ORYSJ;	Two-component response regulator-like PRR95 OS=Oryza sativa subsp. japonica OX=39947 GN=PRR95 PE=2 SV=1;	PF00072.26;PF06203.16	Response_reg;CCT	Response regulator receiver domain;CCT motif
TraesCS4B02G117100	2.93333	1.13333	2.533	1.3409	3.1243e-06	8.36141e-05	yes	up	-	GO:0006355;GO:0006351;GO:0005634;GO:000367	BP:regulation of transcription, DNA-templated;BP:transcription, DNA-templated;CC:nucleus;MF:DNA binding;	------	------	------	------	ENOG410YIJZ	K:Transcription	VAI03679.1	unnamed protein product [Triticum turgidum subsp. durum]	sp|Q53QI0|Y1160_ORYSJ;	B3 domain-containing protein Os11g0156000 OS=Oryza sativa subsp. japonica OX=39947 GN=Os11g0156000 PE=2 SV=1;	PF02362.23	B3	B3 DNA binding domain
TraesCS4B02G120400	5.91	2.38667	2.473	1.30612	6.71474e-11	3.90692e-09	yes	up	Non-specific serine/threonine protein kinase [Source:UniProtKB/TrEMBL;Acc:K4HME9]	GO:0006468;GO:0016310;GO:0007165;GO:0016021;GO:0016020;GO:0106311;GO:0016301;GO:0000166;GO:0004674;GO:0016740;GO:0004672;GO:0005524;GO:010631	BP:protein phosphorylation;BP:phosphorylation;BP:signal transduction;CC:integral component of membrane;CC:membrane;CC:old GO;MF:kinase activity;MF:nucleotide binding;MF:protein serine/threonine kinase activity;MF:transferase activity;MF:protein kinase activity;MF:ATP binding;MF:old GO;	K07198	PRKAA, AMPK	------	------	COG0515	T:Signal transduction mechanisms	XP_037429819.1	CBL-interacting protein kinase 15-like [Triticum dicoccoides]	sp|Q2QYM3|CIPKE_ORYSJ;	CBL-interacting protein kinase 14 OS=Oryza sativa subsp. japonica OX=39947 GN=CIPK14 PE=2 SV=1;	PF00069.27;PF07714.19;PF03822.16;PF03109.18;PF14531.8	Pkinase;PK_Tyr_Ser-Thr;NAF;ABC1;Kinase-like	Protein kinase domain;Protein tyrosine and serine/threonine kinase;NAF domain;ABC1 atypical kinase-like domain;Kinase-like
TraesCS4B02G204100	123.353	56.0333	2.149	1.1037	3.86959e-27	1.13433e-24	yes	up	Histone H2A [Source:UniProtKB/TrEMBL;Acc:A0A341U3N7]	GO:0005634;GO:0000786;GO:0046982;GO:000367	CC:nucleus;CC:nucleosome;MF:protein heterodimerization activity;MF:DNA binding;	K11251	H2A	------	------	COG5262	B:Chromatin structure and dynamics	VAI06828.1	unnamed protein product [Triticum turgidum subsp. durum]	sp|P40280|H2A_MAIZE;	Histone H2A OS=Zea mays OX=4577 PE=2 SV=1;	PF16211.7;PF00125.26;PF00808.25	Histone_H2A_C;Histone;CBFD_NFYB_HMF	C-terminus of histone H2A;Core histone H2A/H2B/H3/H4;Histone-like transcription factor
TraesCS4B02G204200	33.34	14.9833	2.17	1.11788	1.03418e-08	4.39739e-07	yes	up	Histone H2A [Source:UniProtKB/TrEMBL;Acc:A0A341UE98]	GO:0005634;GO:0000786;GO:0046982;GO:000367	CC:nucleus;CC:nucleosome;MF:protein heterodimerization activity;MF:DNA binding;	K11251	H2A	------	------	COG5262	B:Chromatin structure and dynamics	VAI06825.1	unnamed protein product [Triticum turgidum subsp. durum]	sp|P40280|H2A_MAIZE;	Histone H2A OS=Zea mays OX=4577 PE=2 SV=1;	PF16211.7;PF00125.26;PF00808.25	Histone_H2A_C;Histone;CBFD_NFYB_HMF	C-terminus of histone H2A;Core histone H2A/H2B/H3/H4;Histone-like transcription factor
TraesCS4B02G225000	54.0833	24.8067	2.13	1.09085	5.20428e-11	3.07199e-09	yes	up	Histone H4 variant TH011 [Source:UniProtKB/Swiss-Prot;Acc:P62785]	GO:0006352;GO:0006334;GO:0009414;GO:0009579;GO:0016021;GO:0005730;GO:0005634;GO:0000786;GO:0005774;GO:0005886;GO:0005694;GO:0005829;GO:0009506;GO:0009507;GO:0003677;GO:004698	BP:DNA-templated transcription, initiation;BP:nucleosome assembly;BP:response to water deprivation;CC:thylakoid;CC:integral component of membrane;CC:nucleolus;CC:nucleus;CC:nucleosome;CC:vacuolar membrane;CC:plasma membrane;CC:chromosome;CC:cytosol;CC:plasmodesma;CC:chloroplast;MF:DNA binding;MF:protein heterodimerization activity;	K11254	H4	------	------	------	------	XP_020162652.2	histone H4 [Aegilops tauschii subsp. strangulata]	sp|P62785|H41_WHEAT;	Histone H4 variant TH011 OS=Triticum aestivum OX=4565 PE=3 SV=2;	PF15511.8;PF02969.19;PF15630.8;PF00125.26	CENP-T_C;TAF;CENP-S;Histone	Centromere kinetochore component CENP-T histone fold;TATA box binding protein associated factor;CENP-S protein;Core histone H2A/H2B/H3/H4
TraesCS4B02G247500	39.5433	17.9767	2.152	1.10567	7.84902e-08	2.83109e-06	yes	up	Histone H3 [Source:UniProtKB/TrEMBL;Acc:A0A341UFY8]	GO:0005634;GO:0000786;GO:0046982;GO:000367	CC:nucleus;CC:nucleosome;MF:protein heterodimerization activity;MF:DNA binding;	K11253	H3	------	------	COG2036	B:Chromatin structure and dynamics	KAF7050025.1	hypothetical protein CFC21_058446 [Triticum aestivum]	sp|P68429|H32_MEDSA;	Histone H3.2 OS=Medicago sativa OX=3879 GN=H3-1.1 PE=1 SV=2;	PF00125.26;PF15511.8;PF15630.8;PF15715.7	Histone;CENP-T_C;CENP-S;PAF	Core histone H2A/H2B/H3/H4;Centromere kinetochore component CENP-T histone fold;CENP-S protein;PCNA-associated factor histone like domain
TraesCS4B02G262900	5.55333	2.20333	2.489	1.31577	1.19394e-08	5.02727e-07	yes	up	-	GO:0055085;GO:0016021;GO:0016020;GO:0022857;GO:001529	BP:transmembrane transport;CC:integral component of membrane;CC:membrane;MF:transmembrane transporter activity;MF:symporter activity;	------	------	------	------	ENOG410XNQK	G:Carbohydrate transport and metabolism	KAF7050212.1	hypothetical protein CFC21_058601 [Triticum aestivum]	sp|Q8VZ80|PLT5_ARATH;	Polyol transporter 5 OS=Arabidopsis thaliana OX=3702 GN=PLT5 PE=1 SV=2;	PF00083.26;PF07690.18;PF05631.16	Sugar_tr;MFS_1;MFS_5	Sugar;Major Facilitator Superfamily;Sugar-tranasporters, 12 TM
TraesCS4B02G275500	25.8233	12.52	2.007	1.00498	1.19999e-08	5.04967e-07	yes	up	-	GO:0005634;GO:0000786;GO:0046982;GO:000367	CC:nucleus;CC:nucleosome;MF:protein heterodimerization activity;MF:DNA binding;	K11253	H3	------	------	COG2036	B:Chromatin structure and dynamics	XP_040956023.1	histone H3-like centromeric protein CSE4 [Gossypium hirsutum]	sp|P68429|H32_MEDSA;	Histone H3.2 OS=Medicago sativa OX=3879 GN=H3-1.1 PE=1 SV=2;	PF00125.26;PF15511.8;PF15630.8	Histone;CENP-T_C;CENP-S	Core histone H2A/H2B/H3/H4;Centromere kinetochore component CENP-T histone fold;CENP-S protein
TraesCS4B02G291700	1.46333	0.553333	2.575	1.36482	0.000432351	0.00662322	yes	up	-	GO:0016125;GO:0016021;GO:0004497;GO:0020037;GO:0016705;GO:0005506;GO:001649	BP:sterol metabolic process;CC:integral component of membrane;MF:monooxygenase activity;MF:heme binding;MF:oxidoreductase activity, acting on paired donors, with incorporation or reduction of molecular oxygen;MF:iron ion binding;MF:oxidoreductase activity;	------	------	------	------	COG2124	Q:Secondary metabolites biosynthesis, transport and catabolism	KAF7050512.1	hypothetical protein CFC21_058871 [Triticum aestivum]	sp|Q50EK1|C16B1_PICSI;	Cytochrome P450 716B1 OS=Picea sitchensis OX=3332 GN=CYP716B1 PE=2 SV=1;	PF00067.24	p450	Cytochrome P450
TraesCS4B02G291800	4.89667	1.95	2.425	1.27826	0.000110752	0.00203396	yes	up	Dirigent protein [Source:UniProtKB/TrEMBL;Acc:W5E2X6]	GO:004804	CC:apoplast;	------	------	------	------	ENOG41107ZT	S:Function unknown	KAF7050513.1	hypothetical protein CFC21_058872 [Triticum aestivum]	sp|Q9FIG6|DIR1_ARATH;	Dirigent protein 1 OS=Arabidopsis thaliana OX=3702 GN=DIR1 PE=2 SV=1;	PF03018.16	Dirigent	Dirigent-like protein
TraesCS4B02G304500	5.96333	2.79	2.12	1.08383	6.80693e-06	0.000168002	yes	up	-	GO:0006355;GO:0006357;GO:0005634;GO:0000978;GO:0046983;GO:000098	BP:regulation of transcription, DNA-templated;BP:regulation of transcription from RNA polymerase II promoter;CC:nucleus;MF:RNA polymerase II core promoter proximal region sequence-specific DNA binding;MF:protein dimerization activity;MF:RNA polymerase II transcription factor activity, sequence-specific DNA binding;	------	------	------	------	ENOG410YF8H	K:Transcription	KAF7050666.1	hypothetical protein CFC21_059000 [Triticum aestivum]	sp|Q9C7T4|BH096_ARATH;	Transcription factor bHLH96 OS=Arabidopsis thaliana OX=3702 GN=BHLH96 PE=1 SV=1;	PF00010.28	HLH	Helix-loop-helix DNA-binding domain
TraesCS4B02G312200	0.663333	0.0266667	23.275	4.5407	0.00177439	0.0218036	yes	up	-	------	------	------	------	------	------	------	------	KAF7102158.1	hypothetical protein CFC21_103340 [Triticum aestivum]	------	------	------	------	------
TraesCS4B02G312300	5.5	1.47333	3.624	1.85744	1.66682e-19	2.43275e-17	yes	up	-	GO:0016021;GO:0016705;GO:0004497;GO:0005506;GO:002003	CC:integral component of membrane;MF:oxidoreductase activity, acting on paired donors, with incorporation or reduction of molecular oxygen;MF:monooxygenase activity;MF:iron ion binding;MF:heme binding;	K20771	CYP711A1	------	------	COG2124	Q:Secondary metabolites biosynthesis, transport and catabolism	KAF7102157.1	hypothetical protein CFC21_103339 [Triticum aestivum]	sp|B9DFU2|MAX1_ARATH;	Cytochrome P450 711A1 OS=Arabidopsis thaliana OX=3702 GN=CYP711A1 PE=2 SV=1;	PF00067.24	p450	Cytochrome P450
TraesCS4B02G320900	1.99	0.343333	5.691	2.5086	0.00177435	0.0218036	yes	up	-	------	------	------	------	------	------	------	------	KAF7050862.1	hypothetical protein CFC21_059163 [Triticum aestivum]	------	------	------	------	------
TraesCS4B02G334700	1.04667	0.31	3.288	1.71722	0.00113587	0.0150335	yes	up	-	------	------	------	------	------	------	ENOG410XNV7	O:Posttranslational modification, protein turnover, chaperones	XP_037426649.1	aspartic proteinase nepenthesin-1-like [Triticum dicoccoides]	sp|Q766C3|NEP1_NEPGR;	Aspartic proteinase nepenthesin-1 OS=Nepenthes gracilis OX=150966 GN=nep1 PE=1 SV=1;	PF14543.8;PF14541.8;PF00026.25	TAXi_N;TAXi_C;Asp	Xylanase inhibitor N-terminal;Xylanase inhibitor C-terminal;Eukaryotic aspartyl protease
TraesCS4B02G349500	5.05667	1.10667	4.495	2.16831	2.45976e-12	1.71714e-10	yes	up	-	GO:0055085;GO:0016021;GO:0016020;GO:0005774;GO:0015250;GO:001526	BP:transmembrane transport;CC:integral component of membrane;CC:membrane;CC:vacuolar membrane;MF:water channel activity;MF:channel activity;	K09873	TIP	------	------	COG0580	G:Carbohydrate transport and metabolism	XP_037426790.1	probable aquaporin TIP4-1 [Triticum dicoccoides]	sp|Q75GA5|TIP41_ORYSJ;	Probable aquaporin TIP4-1 OS=Oryza sativa subsp. japonica OX=39947 GN=TIP4-1 PE=2 SV=1;	PF00230.22	MIP	Major intrinsic protein
TraesCS4B02G361900	32.9767	13.06	2.473	1.30614	1.79367e-32	7.80426e-30	yes	up	Anion transporter, Silicon efflux transporter, Arsenic species (As) uptak [Source: Projected from Oryza sativa (Os03g0107300)]	GO:0055085;GO:001602	BP:transmembrane transport;CC:integral component of membrane;	------	------	------	------	COG1055	P:Inorganic ion transport and metabolism	XP_037426878.1	silicon efflux transporter LSI2 [Triticum dicoccoides]	sp|Q10SY9|LSI2_ORYSJ;	Silicon efflux transporter LSI2 OS=Oryza sativa subsp. japonica OX=39947 GN=LSI2 PE=1 SV=1;	PF03600.18	CitMHS	Citrate transporter
TraesCS4B02G378000	3.20667	1.34667	2.373	1.24671	0.00145056	0.0184334	yes	up	-	GO:003014	MF:manganese ion binding;	------	------	------	------	ENOG410YERY	S:Function unknown	KAF7051519.1	hypothetical protein CFC21_059754 [Triticum aestivum]	sp|Q6YZY5|GL811_ORYSJ;	Germin-like protein 8-11 OS=Oryza sativa subsp. japonica OX=39947 GN=Os08g0190100 PE=1 SV=1;	PF00190.24;PF07883.13	Cupin_1;Cupin_2	Cupin;Cupin domain
TraesCS4D02G004000	0.176667	0.0333333	4.824	2.27036	0.000194279	0.00332273	yes	up	-	GO:0005524;GO:004353	MF:ATP binding;MF:ADP binding;	------	------	------	------	COG4886	S:Function unknown	KAF7051816.1	hypothetical protein CFC21_060011 [Triticum aestivum]	sp|Q7XA42|RGA1_SOLBU;	Putative disease resistance protein RGA1 OS=Solanum bulbocastanum OX=147425 GN=RGA1 PE=2 SV=2;	PF00931.24;PF18052.3;PF05729.14;PF13191.8;PF13401.8	NB-ARC;Rx_N;NACHT;AAA_16;AAA_22	NB-ARC domain;Rx N-terminal domain;NACHT domain;AAA ATPase domain;AAA domain
TraesCS4D02G021400	1	0.3	3.449	1.78626	3.83366e-05	0.00079169	yes	up	Phosphomethylpyrimidine synthase, chloroplastic [Source:Projected from Arabidopsis thaliana (AT2G29630) UniProtKB/Swiss-Prot;Acc:O82392]	GO:0009228;GO:0051536;GO:0046872;GO:0016830;GO:005153	BP:thiamine biosynthetic process;MF:iron-sulfur cluster binding;MF:metal ion binding;MF:carbon-carbon lyase activity;MF:4 iron, 4 sulfur cluster binding;	K03147	thiC	map00730;map01240	Thiamine metabolism;Biosynthesis of cofactors	COG0422	H:Coenzyme transport and metabolism	VAI00970.1	unnamed protein product [Triticum turgidum subsp. durum]	sp|O82392|THIC_ARATH;	Phosphomethylpyrimidine synthase, chloroplastic OS=Arabidopsis thaliana OX=3702 GN=THIC PE=1 SV=1;	PF01964.20;PF13667.8	ThiC_Rad_SAM;ThiC-associated	Radical SAM ThiC family;ThiC-associated domain
TraesCS4D02G028700	0.566667	0.156667	3.471	1.79526	0.000449031	0.00684087	yes	up	-	GO:0006468;GO:0048544;GO:0016021;GO:0004674;GO:0106311;GO:0004672;GO:0005524;GO:010631	BP:protein phosphorylation;BP:recognition of pollen;CC:integral component of membrane;MF:protein serine/threonine kinase activity;MF:old GO;MF:protein kinase activity;MF:ATP binding;MF:old GO;	------	------	------	------	COG0515	T:Signal transduction mechanisms	KAF7052107.1	hypothetical protein CFC21_060253 [Triticum aestivum]	sp|O81905|SD18_ARATH;	Receptor-like serine/threonine-protein kinase SD1-8 OS=Arabidopsis thaliana OX=3702 GN=SD18 PE=1 SV=1;	PF07714.19;PF00069.27;PF01453.26;PF00954.22;PF08276.13	PK_Tyr_Ser-Thr;Pkinase;B_lectin;S_locus_glycop;PAN_2	Protein tyrosine and serine/threonine kinase;Protein kinase domain;D-mannose binding lectin;S-locus glycoprotein domain;PAN-like domain
TraesCS4D02G044500	4.13333	3.87	2.119	1.08369	2.03659e-09	9.66251e-08	yes	up	-	------	------	------	------	------	------	ENOG411086W;ENOG410YKHT;COG4886;ENOG410XS4P	S:Function unknown;J:Translation, ribosomal structure and biogenesis	KAF7052303.1	hypothetical protein CFC21_060421 [Triticum aestivum]	sp|Q5Z5Q3|C3H43_ORYSJ;	Zinc finger CCCH domain-containing protein 43 OS=Oryza sativa subsp. japonica OX=39947 GN=Os06g0520600 PE=2 SV=1;	------	------	------
TraesCS4D02G052000	0.323333	0.09	3.558	1.8312	0.00314555	0.034786	yes	up	-	GO:0009579;GO:0009536;GO:000551	CC:thylakoid;CC:plastid;MF:protein binding;	------	------	------	------	COG0666	S:Function unknown	KAF7052399.1	hypothetical protein CFC21_060501 [Triticum aestivum]	sp|Q852N2|AGO13_ORYSJ;	Protein argonaute 13 OS=Oryza sativa subsp. japonica OX=39947 GN=AGO13 PE=2 SV=1;	PF12796.9;PF13857.8;PF13637.8;PF13606.8;PF00023.32	Ank_2;Ank_5;Ank_4;Ank_3;Ank	Ankyrin repeats;Ankyrin repeats;Ankyrin repeats;Ankyrin repeat;Ankyrin repeat
TraesCS4D02G077100	9.17	4.43333	2.014	1.01018	0.000516708	0.00771561	yes	up	-	------	------	------	------	------	------	------	------	KAF7052694.1	hypothetical protein CFC21_060759 [Triticum aestivum]	------	------	------	------	------
TraesCS4D02G089800	1.69333	0.77	2.104	1.0734	1.65634e-06	4.6599e-05	yes	up	-	GO:0002758;GO:0009626;GO:0006952;GO:0010942;GO:0042742;GO:0005737;GO:0016021;GO:0005524;GO:0043531;GO:004362	BP:innate immune response-activating signal transduction;BP:plant-type hypersensitive response;BP:defense response;BP:positive regulation of cell death;BP:defense response to bacterium;CC:cytoplasm;CC:integral component of membrane;MF:ATP binding;MF:ADP binding;MF:protein self-association;	------	------	------	------	COG4886	S:Function unknown	KAF7052846.1	hypothetical protein CFC21_060874 [Triticum aestivum]	sp|F7J0M6|RGA4S_ORYSJ;	Disease resistance protein RGA4 OS=Oryza sativa subsp. japonica OX=39947 GN=RGA4 PE=2 SV=1;	PF00931.24;PF18052.3;PF13401.8;PF13191.8	NB-ARC;Rx_N;AAA_22;AAA_16	NB-ARC domain;Rx N-terminal domain;AAA domain;AAA ATPase domain
TraesCS4D02G112800	9.84333	3.58667	2.682	1.42314	7.65661e-25	1.78348e-22	yes	up	-	GO:0000160;GO:0048511;GO:0005634;GO:000551	BP:phosphorelay signal transduction system;BP:rhythmic process;CC:nucleus;MF:protein binding;	K12130	PRR5	map04712	Circadian rhythm - plant	COG5641;COG2204	K:Transcription;T:Signal transduction mechanisms	XP_020178301.1	two-component response regulator-like APRR3 isoform X1 [Aegilops tauschii subsp. strangulata]	sp|Q689G6|PRR95_ORYSJ;	Two-component response regulator-like PRR95 OS=Oryza sativa subsp. japonica OX=39947 GN=PRR95 PE=2 SV=1;	PF00072.26;PF06203.16	Response_reg;CCT	Response regulator receiver domain;CCT motif
TraesCS4D02G114900	4.41333	2	2.188	1.12989	3.37191e-06	8.96512e-05	yes	up	-	GO:0005634;GO:000367	CC:nucleus;MF:DNA binding;	------	------	------	------	ENOG410YIJZ	K:Transcription	KAF7053122.1	hypothetical protein CFC21_061108 [Triticum aestivum]	sp|Q53QI0|Y1160_ORYSJ;	B3 domain-containing protein Os11g0156000 OS=Oryza sativa subsp. japonica OX=39947 GN=Os11g0156000 PE=2 SV=1;	PF02362.23	B3	B3 DNA binding domain
TraesCS4D02G116700	7.80667	3.69333	2.058	1.04123	3.12725e-07	1.01002e-05	yes	up	Peroxidase [Source:UniProtKB/TrEMBL;Acc:A0A1D5Y6B7]	GO:0006979;GO:0042744;GO:0005576;GO:0020037;GO:0046872;GO:000460	BP:response to oxidative stress;BP:hydrogen peroxide catabolic process;CC:extracellular region;MF:heme binding;MF:metal ion binding;MF:peroxidase activity;	K00430	E1.11.1.7	map00940	Phenylpropanoid biosynthesis	ENOG410YETZ	G:Carbohydrate transport and metabolism	KAF7053139.1	hypothetical protein CFC21_061123 [Triticum aestivum]	sp|A7NY33|PER4_VITVI;	Peroxidase 4 OS=Vitis vinifera OX=29760 GN=GSVIVT00023967001 PE=1 SV=1;	PF00141.25	peroxidase	Peroxidase
TraesCS4D02G118500	9.73333	3.55667	2.754	1.46132	2.2245e-22	4.25119e-20	yes	up	Non-specific serine/threonine protein kinase [Source:UniProtKB/TrEMBL;Acc:W5ETB2]	GO:0006468;GO:0016310;GO:0007165;GO:0016021;GO:0016020;GO:0106311;GO:0016301;GO:0000166;GO:0004674;GO:0016740;GO:0004672;GO:0005524;GO:010631	BP:protein phosphorylation;BP:phosphorylation;BP:signal transduction;CC:integral component of membrane;CC:membrane;CC:old GO;MF:kinase activity;MF:nucleotide binding;MF:protein serine/threonine kinase activity;MF:transferase activity;MF:protein kinase activity;MF:ATP binding;MF:old GO;	K07198	PRKAA, AMPK	------	------	COG0515	T:Signal transduction mechanisms	XP_020184643.1	CBL-interacting protein kinase 15 [Aegilops tauschii subsp. strangulata]	sp|Q2QYM3|CIPKE_ORYSJ;	CBL-interacting protein kinase 14 OS=Oryza sativa subsp. japonica OX=39947 GN=CIPK14 PE=2 SV=1;	PF00069.27;PF07714.19;PF03822.16;PF03109.18;PF14531.8	Pkinase;PK_Tyr_Ser-Thr;NAF;ABC1;Kinase-like	Protein kinase domain;Protein tyrosine and serine/threonine kinase;NAF domain;ABC1 atypical kinase-like domain;Kinase-like
TraesCS4D02G126100	0.886667	0.253333	3.36	1.74854	0.000264107	0.00434474	yes	up	-	GO:000550	MF:calcium ion binding;	K02183	CALM	map04626;map04070;map04016	Plant-pathogen interaction;Phosphatidylinositol signaling system;MAPK signaling pathway - plant	COG5126;COG5126;COG5126	D:Cell cycle control, cell division, chromosome partitioning;T:Signal transduction mechanisms;Z:Cytoskeleton	XP_020198390.1	neo-calmodulin-like [Aegilops tauschii subsp. strangulata]	sp|Q9U6D3|CALM_MYXGL;	Calmodulin OS=Myxine glutinosa OX=7769 PE=2 SV=3;	PF00036.34;PF13499.8;PF13833.8;PF13405.8;PF13202.8;PF14658.8;PF12763.9;PF08976.13	EF-hand_1;EF-hand_7;EF-hand_8;EF-hand_6;EF-hand_5;EF-hand_9;EF-hand_4;EF-hand_11	EF hand;EF-hand domain pair;EF-hand domain pair;EF-hand domain;EF hand;EF-hand domain;Cytoskeletal-regulatory complex EF hand;EF-hand domain
TraesCS4D02G130700	3.87333	1.51667	2.508	1.32629	4.96842e-07	1.53997e-05	yes	up	-	GO:0006629;GO:0016021;GO:001671	BP:lipid metabolic process;CC:integral component of membrane;MF:oxidoreductase activity, acting on paired donors, with oxidation of a pair of donors resulting in the reduction of molecular oxygen to two molecules of water;	K10257	FAD3, FAD7, FAD8, desB	------	------	COG3239	I:Lipid transport and metabolism	XP_020168038.1	fatty acid desaturase DES3 [Aegilops tauschii subsp. strangulata]	sp|Q594P3|DES3_SORBI;	Fatty acid desaturase DES3 OS=Sorghum bicolor OX=4558 GN=DES3 PE=1 SV=1;	PF00487.26;PF11960.10	FA_desaturase;DUF3474	Fatty acid desaturase;Domain of unknown function
TraesCS4D02G205000	95.1833	40.47	2.298	1.20011	1.82112e-29	6.33101e-27	yes	up	Histone H2A [Source:UniProtKB/TrEMBL;Acc:A0A1D5Y3S2]	GO:0005634;GO:0000786;GO:0003677;GO:004698	CC:nucleus;CC:nucleosome;MF:DNA binding;MF:protein heterodimerization activity;	K11251	H2A	------	------	COG5262	B:Chromatin structure and dynamics	XP_037420438.1	histone H2A-like [Triticum dicoccoides]	sp|P40280|H2A_MAIZE;	Histone H2A OS=Zea mays OX=4577 PE=2 SV=1;	PF16211.7;PF00125.26;PF00808.25	Histone_H2A_C;Histone;CBFD_NFYB_HMF	C-terminus of histone H2A;Core histone H2A/H2B/H3/H4;Histone-like transcription factor
TraesCS4D02G205100	62.2767	26.3367	2.309	1.20727	1.79953e-05	0.000402761	yes	up	Histone H2A [Source:UniProtKB/TrEMBL;Acc:A0A1D5XY69]	GO:0005634;GO:0000786;GO:0003677;GO:004698	CC:nucleus;CC:nucleosome;MF:DNA binding;MF:protein heterodimerization activity;	K11251	H2A	------	------	COG5262	B:Chromatin structure and dynamics	XP_020180443.1	histone H2A-like [Aegilops tauschii subsp. strangulata]	sp|P40280|H2A_MAIZE;	Histone H2A OS=Zea mays OX=4577 PE=2 SV=1;	PF16211.7;PF00125.26;PF00808.25	Histone_H2A_C;Histone;CBFD_NFYB_HMF	C-terminus of histone H2A;Core histone H2A/H2B/H3/H4;Histone-like transcription factor
TraesCS4D02G207800	1.26	0.15	8.564	3.09829	3.80154e-08	1.4676e-06	yes	up	p450 [Source:UniProtKB/TrEMBL;Acc:Q58A34]	GO:0016020;GO:0016021;GO:0004497;GO:0020037;GO:0016709;GO:0016705;GO:0005506;GO:0046872;GO:001649	CC:membrane;CC:integral component of membrane;MF:monooxygenase activity;MF:heme binding;MF:oxidoreductase activity, acting on paired donors, with incorporation or reduction of molecular oxygen, NA;MF:oxidoreductase activity, acting on paired donors, with incorporation or reduction of molecular oxygen;MF:iron ion binding;MF:metal ion binding;MF:oxidoreductase activity;	K13223	BX2, CYP71C4, CYP71C9	map00402	Benzoxazinoid biosynthesis	COG2124	Q:Secondary metabolites biosynthesis, transport and catabolism	KAF7054441.1	hypothetical protein CFC21_062113 [Triticum aestivum]	sp|Q43257|C71C4_MAIZE;	indole-2-monooxygenase OS=Zea mays OX=4577 GN=CYP71C4 PE=1 SV=1;	PF00067.24	p450	Cytochrome P450
TraesCS4D02G246800	45.1133	19.3133	2.267	1.18074	5.57231e-16	5.98599e-14	yes	up	Histone H3 [Source:UniProtKB/TrEMBL;Acc:A0A077RTJ8]	GO:0005634;GO:0005694;GO:0000786;GO:0003677;GO:004698	CC:nucleus;CC:chromosome;CC:nucleosome;MF:DNA binding;MF:protein heterodimerization activity;	K11253	H3	------	------	COG2036	B:Chromatin structure and dynamics	XP_012702890.1	histone H3-like centromeric protein CSE4 [Setaria italica]	sp|P68429|H32_MEDSA;	Histone H3.2 OS=Medicago sativa OX=3879 GN=H3-1.1 PE=1 SV=2;	PF00125.26;PF15511.8;PF15630.8	Histone;CENP-T_C;CENP-S	Core histone H2A/H2B/H3/H4;Centromere kinetochore component CENP-T histone fold;CENP-S protein
TraesCS4D02G274000	75.07	36.0233	2.032	1.02289	1.8407e-11	1.14413e-09	yes	up	Histone H3 [Source:UniProtKB/TrEMBL;Acc:A0A077RTJ8]	GO:0005634;GO:0005694;GO:0000786;GO:0003677;GO:004698	CC:nucleus;CC:chromosome;CC:nucleosome;MF:DNA binding;MF:protein heterodimerization activity;	K11253	H3	------	------	COG2036	B:Chromatin structure and dynamics	XP_022154562.1	uncharacterized protein LOC111021800 [Momordica charantia]	sp|P68429|H32_MEDSA;	Histone H3.2 OS=Medicago sativa OX=3879 GN=H3-1.1 PE=1 SV=2;	PF00125.26;PF15511.8;PF15630.8	Histone;CENP-T_C;CENP-S	Core histone H2A/H2B/H3/H4;Centromere kinetochore component CENP-T histone fold;CENP-S protein
TraesCS4D02G283600	127.017	49.89	2.48	1.31053	5.97941e-39	3.79506e-36	yes	up	-	GO:0015743;GO:0016021;GO:0005886;GO:000970	BP:malate transport;CC:integral component of membrane;CC:plasma membrane;CC:plant-type vacuole membrane;	------	------	------	------	ENOG410XR8V	S:Function unknown	XP_040243403.1	aluminum-activated malate transporter 1 isoform X1 [Aegilops tauschii subsp. strangulata]	sp|Q76LB1|ALMT1_WHEAT;	Aluminum-activated malate transporter 1 OS=Triticum aestivum OX=4565 GN=ALMT1 PE=1 SV=1;	PF11744.10;PF13515.8	ALMT;FUSC_2	Aluminium activated malate transporter;Fusaric acid resistance protein-like
TraesCS4D02G300500	0.953333	0.263333	3.54	1.82357	0.00087419	0.0120882	yes	up	-	GO:001674	MF:transferase activity, transferring acyl groups other than amino-acyl groups;	K13065	E2.3.1.133, HCT	map00941;map00940;map00945	Flavonoid biosynthesis;Phenylpropanoid biosynthesis;Stilbenoid, diarylheptanoid and gingerol biosynthesis	ENOG410XPQ7	S:Function unknown	KAF7055526.1	hypothetical protein CFC21_063042 [Triticum aestivum]	sp|Q2R0K3|TBT1_ORYSJ;	Tryptamine benzoyltransferase 1 OS=Oryza sativa subsp. japonica OX=39947 GN=TBT1 PE=1 SV=1;	PF02458.17	Transferase	Transferase family
TraesCS4D02G300800	1.96	0.77	2.466	1.30214	0.000288888	0.00469806	yes	up	-	GO:001674	MF:transferase activity, transferring acyl groups other than amino-acyl groups;	------	------	------	------	ENOG410XPQ7	S:Function unknown	KAF7055529.1	hypothetical protein CFC21_063045 [Triticum aestivum]	sp|Q2R0K3|TBT1_ORYSJ;	Tryptamine benzoyltransferase 1 OS=Oryza sativa subsp. japonica OX=39947 GN=TBT1 PE=1 SV=1;	PF02458.17	Transferase	Transferase family
TraesCS4D02G302700	4.08667	1.42	2.768	1.46892	9.91699e-08	3.5201e-06	yes	up	-	GO:0006355;GO:0006357;GO:0005634;GO:0000978;GO:0046983;GO:000098	BP:regulation of transcription, DNA-templated;BP:regulation of transcription from RNA polymerase II promoter;CC:nucleus;MF:RNA polymerase II core promoter proximal region sequence-specific DNA binding;MF:protein dimerization activity;MF:RNA polymerase II transcription factor activity, sequence-specific DNA binding;	------	------	------	------	ENOG410YF8H	K:Transcription	XP_020153287.1	transcription factor bHLH96 [Aegilops tauschii subsp. strangulata]	sp|Q9C7T4|BH096_ARATH;	Transcription factor bHLH96 OS=Arabidopsis thaliana OX=3702 GN=BHLH96 PE=1 SV=1;	PF00010.28	HLH	Helix-loop-helix DNA-binding domain
TraesCS4D02G309900	3.32	1.11333	2.941	1.55653	1.89196e-11	1.17494e-09	yes	up	-	GO:0016021;GO:0016705;GO:0004497;GO:0005506;GO:002003	CC:integral component of membrane;MF:oxidoreductase activity, acting on paired donors, with incorporation or reduction of molecular oxygen;MF:monooxygenase activity;MF:iron ion binding;MF:heme binding;	K20771	CYP711A1	------	------	COG2124	Q:Secondary metabolites biosynthesis, transport and catabolism	XP_020163444.1	cytochrome P450 711A1 [Aegilops tauschii subsp. strangulata]	sp|B9DFU2|MAX1_ARATH;	Cytochrome P450 711A1 OS=Arabidopsis thaliana OX=3702 GN=CYP711A1 PE=2 SV=1;	PF00067.24	p450	Cytochrome P450
TraesCS4D02G316600	17.4833	4.79667	3.114	1.63855	3.94062e-09	1.78882e-07	yes	up	-	GO:001602	CC:integral component of membrane;	------	------	------	------	ENOG410Z5RX	S:Function unknown	XP_020186441.1	uncharacterized protein LOC109772159 [Aegilops tauschii subsp. strangulata]	------	------	PF16594.7	ATP-synt_Z	Putative AtpZ or ATP-synthase-associated
TraesCS4D02G345400	20.18	8.73	2.251	1.17084	0.00458491	0.0469353	yes	up	Histone H4 variant TH011 [Source:UniProtKB/Swiss-Prot;Acc:P62785]	GO:0006352;GO:0006334;GO:0009414;GO:0009579;GO:0005730;GO:0005634;GO:0000786;GO:0005774;GO:0005886;GO:0005694;GO:0005829;GO:0009506;GO:0009507;GO:0046872;GO:0003677;GO:004698	BP:DNA-templated transcription, initiation;BP:nucleosome assembly;BP:response to water deprivation;CC:thylakoid;CC:nucleolus;CC:nucleus;CC:nucleosome;CC:vacuolar membrane;CC:plasma membrane;CC:chromosome;CC:cytosol;CC:plasmodesma;CC:chloroplast;MF:metal ion binding;MF:DNA binding;MF:protein heterodimerization activity;	K11254	H4	------	------	------	------	KAG4994989.1	hypothetical protein JHK86_031816 [Glycine max]	sp|P62785|H41_WHEAT;	Histone H4 variant TH011 OS=Triticum aestivum OX=4565 PE=3 SV=2;	PF15511.8;PF02969.19;PF15630.8;PF00125.26	CENP-T_C;TAF;CENP-S;Histone	Centromere kinetochore component CENP-T histone fold;TATA box binding protein associated factor;CENP-S protein;Core histone H2A/H2B/H3/H4
TraesCS4D02G354900	33.0133	14.63	2.213	1.14595	8.25424e-30	2.95874e-27	yes	up	Anion transporter, Silicon efflux transporter, Arsenic species (As) uptak [Source: Projected from Oryza sativa (Os03g0107300)]	GO:0055085;GO:001602	BP:transmembrane transport;CC:integral component of membrane;	------	------	------	------	COG1055	P:Inorganic ion transport and metabolism	KAF7056164.1	hypothetical protein CFC21_063599 [Triticum aestivum]	sp|Q10SY9|LSI2_ORYSJ;	Silicon efflux transporter LSI2 OS=Oryza sativa subsp. japonica OX=39947 GN=LSI2 PE=1 SV=1;	PF03600.18	CitMHS	Citrate transporter
TraesCS4D02G361300	4.78	2.03333	2.277	1.18716	6.74366e-07	2.03815e-05	yes	up	HKT8 [Source:UniProtKB/TrEMBL;Acc:A4ZGN6]	GO:0006813;GO:0006812;GO:0006811;GO:0055085;GO:0098655;GO:0016020;GO:0005886;GO:0016021;GO:000832	BP:potassium ion transport;BP:cation transport;BP:ion transport;BP:transmembrane transport;BP:cation transmembrane transport;CC:membrane;CC:plasma membrane;CC:integral component of membrane;MF:cation transmembrane transporter activity;	K24976	TRK, HKT	------	------	COG0168	P:Inorganic ion transport and metabolism	ABG33945.1	HKT8 [Triticum aestivum]	sp|A2WNZ9|HKT8_ORYSI;	Cation transporter HKT8 OS=Oryza sativa subsp. indica OX=39946 GN=HKT8 PE=2 SV=2;	PF02386.18	TrkH	Cation transport protein
TraesCS5A02G000200	7.05333	1.64	4.231	2.08107	9.32349e-32	3.77198e-29	yes	up	-	------	------	------	------	------	------	ENOG41101H4;ENOG4110IB3	S:Function unknown;	XP_037431884.1	protein NARROW LEAF 1-like [Triticum dicoccoides]	sp|B4XT64|NAL1_ORYSJ;	Protein NARROW LEAF 1 OS=Oryza sativa subsp. japonica OX=39947 GN=NAL1 PE=1 SV=1;	PF08192.13	Peptidase_S64	Peptidase family S64
TraesCS5A02G000300	2.99667	1.23	2.386	1.25455	5.04661e-05	0.00101612	yes	up	-	------	------	K23336	ARMC8	------	------	COG5369	S:Function unknown	KAF7062901.1	hypothetical protein CFC21_069451 [Triticum aestivum]	------	------	------	------	------
TraesCS5A02G004300	8.71667	3.22	2.52	1.33332	5.78133e-21	9.52282e-19	yes	up	Plasma membrane ATPase [Source:UniProtKB/TrEMBL;Acc:A0A341V1G6]	GO:0140603;GO:1902600;GO:0120029;GO:0051453;GO:0016021;GO:0005886;GO:0005215;GO:0000166;GO:0016887;GO:0008553;GO:000552	old GO;BP:hydrogen ion transmembrane transport;BP:proton export across plasma membrane;BP:regulation of intracellular pH;CC:integral component of membrane;CC:plasma membrane;MF:transporter activity;MF:nucleotide binding;MF:ATPase activity;MF:hydrogen-exporting ATPase activity, phosphorylative mechanism;MF:ATP binding;	K01535	PMA1, PMA2	map00190	Oxidative phosphorylation	COG0474	P:Inorganic ion transport and metabolism	VAI11902.1	unnamed protein product [Triticum turgidum subsp. durum]	sp|P22180|PMA1_SOLLC;	Plasma membrane ATPase 1 OS=Solanum lycopersicum OX=4081 GN=LHA1 PE=2 SV=1;	PF00122.22;PF00702.28;PF00690.28;PF08282.14;PF13246.8	E1-E2_ATPase;Hydrolase;Cation_ATPase_N;Hydrolase_3;Cation_ATPase	E1-E2 ATPase;haloacid dehalogenase-like hydrolase;Cation transporter/ATPase, N-terminus;haloacid dehalogenase-like hydrolase;Cation transport ATPase
TraesCS5A02G008700	4.39667	1.75333	2.47	1.30463	5.36869e-09	2.39004e-07	yes	up	P450 [Source:UniProtKB/TrEMBL;Acc:Q8S9E7]	GO:0016020;GO:0016021;GO:0004497;GO:0020037;GO:0016709;GO:0016705;GO:0005506;GO:0046872;GO:001649	CC:membrane;CC:integral component of membrane;MF:monooxygenase activity;MF:heme binding;MF:oxidoreductase activity, acting on paired donors, with incorporation or reduction of molecular oxygen, NA;MF:oxidoreductase activity, acting on paired donors, with incorporation or reduction of molecular oxygen;MF:iron ion binding;MF:metal ion binding;MF:oxidoreductase activity;	K13226;K13224	BX5, CYP71C3, CYP71C8;BX3, CYP71C2, CYP71C7	map00402	Benzoxazinoid biosynthesis	COG2124	Q:Secondary metabolites biosynthesis, transport and catabolism	KAF7056423.1	hypothetical protein CFC21_063829 [Triticum aestivum]	sp|P93703|C71C3_MAIZE;	Cytochrome P450 71C3 OS=Zea mays OX=4577 GN=CYP71C3 PE=2 SV=1;	PF00067.24	p450	Cytochrome P450
TraesCS5A02G009800	6.71333	3.10667	2.123	1.08601	9.13206e-08	3.25484e-06	yes	up	-	GO:000551	MF:protein binding;	------	------	------	------	COG0666	S:Function unknown	KAF7056434.1	hypothetical protein CFC21_063839 [Triticum aestivum]	sp|Q5XEP2|HSOP2_ARATH;	Hsp70-Hsp90 organizing protein 2 OS=Arabidopsis thaliana OX=3702 GN=HOP2 PE=1 SV=1;	PF12796.9;PF13606.8;PF13637.8;PF13857.8;PF00023.32;PF00515.30;PF07719.19;PF13181.8;PF12895.9	Ank_2;Ank_3;Ank_4;Ank_5;Ank;TPR_1;TPR_2;TPR_8;ANAPC3	Ankyrin repeats;Ankyrin repeat;Ankyrin repeats;Ankyrin repeats;Ankyrin repeat;Tetratricopeptide repeat;Tetratricopeptide repeat;Tetratricopeptide repeat;Anaphase-promoting complex, cyclosome, subunit 3
TraesCS5A02G029900	2.06333	0.876667	2.336	1.22416	7.38426e-05	0.00142259	yes	up	-	GO:0006355;GO:0006357;GO:0016602;GO:0005634;GO:0003700;GO:0003677;GO:0000978;GO:000098	BP:regulation of transcription, DNA-templated;BP:regulation of transcription from RNA polymerase II promoter;CC:CCAAT-binding factor complex;CC:nucleus;MF:transcription factor activity, sequence-specific DNA binding;MF:DNA binding;MF:RNA polymerase II core promoter proximal region sequence-specific DNA binding;MF:RNA polymerase II transcription factor activity, sequence-specific DNA binding;	K08064	NFYA, HAP2	------	------	COG5224	K:Transcription	KAF7056657.1	hypothetical protein CFC21_064042 [Triticum aestivum]	sp|Q9M9X4|NFYA2_ARATH;	Nuclear transcription factor Y subunit A-2 OS=Arabidopsis thaliana OX=3702 GN=NFYA2 PE=2 SV=1;	PF02045.17	CBFB_NFYA	CCAAT-binding transcription factor
TraesCS5A02G090600	14.7633	4.06667	3.533	1.82102	3.10862e-16	3.46308e-14	yes	up	-	GO:0009738;GO:0006952;GO:0080163;GO:0005737;GO:0005634;GO:0038023;GO:0004864;GO:001042	BP:abscisic acid-activated signaling pathway;BP:defense response;BP:regulation of protein serine/threonine phosphatase activity;CC:cytoplasm;CC:nucleus;MF:signaling receptor activity;MF:protein phosphatase inhibitor activity;MF:abscisic acid binding;	------	------	------	------	ENOG410YV9R	S:Function unknown	EMS53884.1	Pathogenesis-related protein STH-21 [Triticum urartu]	sp|P17641|PRS1_SOLTU;	Pathogenesis-related protein STH-21 OS=Solanum tuberosum OX=4113 GN=STH-21 PE=2 SV=1;	PF00407.21;PF10604.11	Bet_v_1;Polyketide_cyc2	Pathogenesis-related protein Bet v 1 family;Polyketide cyclase / dehydrase and lipid transport
TraesCS5A02G137400	5.87333	2.81333	2.052	1.03722	2.221e-08	8.94361e-07	yes	up	-	GO:0016021;GO:0004497;GO:0016705;GO:0005506;GO:002003	CC:integral component of membrane;MF:monooxygenase activity;MF:oxidoreductase activity, acting on paired donors, with incorporation or reduction of molecular oxygen;MF:iron ion binding;MF:heme binding;	------	------	------	------	COG2124;COG0406	Q:Secondary metabolites biosynthesis, transport and catabolism;G:Carbohydrate transport and metabolism	KAF7058003.1	hypothetical protein CFC21_065144 [Triticum aestivum]	sp|Q9FMV7|C94B1_ARATH;	Cytochrome P450 94B1 OS=Arabidopsis thaliana OX=3702 GN=CYP94B1 PE=1 SV=1;	PF00067.24	p450	Cytochrome P450
TraesCS5A02G164800	17.54	7.28667	2.282	1.19007	0.00478986	0.0485519	yes	up	-	------	------	------	------	------	------	------	------	KAF7058330.1	hypothetical protein CFC21_065412 [Triticum aestivum]	------	------	------	------	------
TraesCS5A02G183300	1.44333	0.13	10.122	3.33941	0.00046496	0.00705094	yes	up	-	GO:0006952;GO:0009607;GO:000557	BP:defense response;BP:response to biotic stimulus;CC:extracellular region;	K13449	PR1	map04016;map04626;map04075	MAPK signaling pathway - plant;Plant-pathogen interaction;Plant hormone signal transduction	COG2340	S:Function unknown	XP_020181554.1	pathogenesis-related protein 1 [Aegilops tauschii subsp. strangulata]	sp|Q05968|PR1_HORVU;	Pathogenesis-related protein 1 OS=Hordeum vulgare OX=4513 PE=2 SV=1;	PF00188.28	CAP	Cysteine-rich secretory protein family
TraesCS5A02G246200	100.187	37.2267	2.631	1.39584	1.44755e-28	4.67956e-26	yes	up	Histone H2A [Source:UniProtKB/TrEMBL;Acc:A0A1D5YIH3]	GO:0005634;GO:0000786;GO:0003677;GO:004698	CC:nucleus;CC:nucleosome;MF:DNA binding;MF:protein heterodimerization activity;	K11251	H2A	------	------	COG5262	B:Chromatin structure and dynamics	XP_037434766.1	histone H2A-like [Triticum dicoccoides]	sp|P40280|H2A_MAIZE;	Histone H2A OS=Zea mays OX=4577 PE=2 SV=1;	PF16211.7;PF00125.26;PF00808.25	Histone_H2A_C;Histone;CBFD_NFYB_HMF	C-terminus of histone H2A;Core histone H2A/H2B/H3/H4;Histone-like transcription factor
TraesCS5A02G299500	51.32	22.13	2.265	1.1795	9.36973e-16	9.82132e-14	yes	up	Histone H4 [Source:UniProtKB/TrEMBL;Acc:A0A077RYQ1]	GO:0090114;GO:0006334;GO:0009414;GO:0006886;GO:0009579;GO:0005730;GO:0005789;GO:0005634;GO:0000786;GO:0005774;GO:0030127;GO:0005886;GO:0005694;GO:0005829;GO:0009506;GO:0009507;GO:0046872;GO:0003677;GO:004698	BP:COPII-coated vesicle budding;BP:nucleosome assembly;BP:response to water deprivation;BP:intracellular protein transport;CC:thylakoid;CC:nucleolus;CC:endoplasmic reticulum membrane;CC:nucleus;CC:nucleosome;CC:vacuolar membrane;CC:COPII vesicle coat;CC:plasma membrane;CC:chromosome;CC:cytosol;CC:plasmodesma;CC:chloroplast;MF:metal ion binding;MF:DNA binding;MF:protein heterodimerization activity;	K11254;K11253	H4;H3	------	------	ENOG41127RM	S:Function unknown	KAF6157499.1	hypothetical protein GIB67_004437 [Kingdonia uniflora]	sp|P62785|H41_WHEAT;	Histone H4 variant TH011 OS=Triticum aestivum OX=4565 PE=3 SV=2;	PF15511.8;PF02969.19;PF15630.8;PF00125.26	CENP-T_C;TAF;CENP-S;Histone	Centromere kinetochore component CENP-T histone fold;TATA box binding protein associated factor;CENP-S protein;Core histone H2A/H2B/H3/H4
TraesCS5A02G310500	1.51	0.583333	2.562	1.35748	0.00452237	0.046405	yes	up	CBFIVd-A22 [Source:UniProtKB/TrEMBL;Acc:A0MPM3]	GO:0006355;GO:0006351;GO:0005634;GO:0003700;GO:000367	BP:regulation of transcription, DNA-templated;BP:transcription, DNA-templated;CC:nucleus;MF:transcription factor activity, sequence-specific DNA binding;MF:DNA binding;	------	------	------	------	ENOG411074H	K:Transcription	ABK55388.1	CBFIVd-A22 [Triticum aestivum]	sp|Q8GUW4|DRE1B_ORYSI;	Dehydration-responsive element-binding protein 1B OS=Oryza sativa subsp. indica OX=39946 GN=DREB1B PE=2 SV=1;	PF00847.22	AP2	AP2 domain
TraesCS5A02G310700	1.68333	0.466667	3.548	1.82709	0.00173013	0.0213393	yes	up	-	GO:0006355;GO:0006351;GO:0005634;GO:0003700;GO:000367	BP:regulation of transcription, DNA-templated;BP:transcription, DNA-templated;CC:nucleus;MF:transcription factor activity, sequence-specific DNA binding;MF:DNA binding;	------	------	------	------	ENOG411074H	K:Transcription	VAI20025.1	unnamed protein product [Triticum turgidum subsp. durum]	sp|Q3T5N4|DRE1B_ORYSJ;	Dehydration-responsive element-binding protein 1B OS=Oryza sativa subsp. japonica OX=39947 GN=DREB1B PE=2 SV=1;	PF00847.22	AP2	AP2 domain
TraesCS5A02G352100	86.3467	38.32	2.215	1.14701	7.84599e-33	3.47944e-30	yes	up	-	GO:0016021;GO:000563	CC:integral component of membrane;CC:nucleus;	K11296	HMGB3	------	------	COG5648	B:Chromatin structure and dynamics	KAF7010053.1	hypothetical protein CFC21_024521 [Triticum aestivum]	sp|P40619|HMGL_IPONI;	HMG1/2-like protein OS=Ipomoea nil OX=35883 PE=2 SV=1;	PF00505.21;PF09011.12	HMG_box;HMG_box_2	HMG;HMG-box domain
TraesCS5A02G353600	175.76	75.2533	2.291	1.19605	2.86928e-34	1.39789e-31	yes	up	Histone H4 variant TH011 [Source:UniProtKB/Swiss-Prot;Acc:P62785]	GO:0006352;GO:0006334;GO:0009414;GO:0009579;GO:0005730;GO:0005634;GO:0000786;GO:0005774;GO:0005886;GO:0005694;GO:0005829;GO:0009506;GO:0009507;GO:0003677;GO:004698	BP:DNA-templated transcription, initiation;BP:nucleosome assembly;BP:response to water deprivation;CC:thylakoid;CC:nucleolus;CC:nucleus;CC:nucleosome;CC:vacuolar membrane;CC:plasma membrane;CC:chromosome;CC:cytosol;CC:plasmodesma;CC:chloroplast;MF:DNA binding;MF:protein heterodimerization activity;	K11254	H4	------	------	COG2036	B:Chromatin structure and dynamics	KAG7035417.1	hypothetical protein SDJN02_02213, partial [Cucurbita argyrosperma subsp. argyrosperma]	sp|P62785|H41_WHEAT;	Histone H4 variant TH011 OS=Triticum aestivum OX=4565 PE=3 SV=2;	PF15511.8;PF02969.19;PF15630.8;PF00125.26	CENP-T_C;TAF;CENP-S;Histone	Centromere kinetochore component CENP-T histone fold;TATA box binding protein associated factor;CENP-S protein;Core histone H2A/H2B/H3/H4
TraesCS5A02G356800	0.29	0.0366667	8.188	3.03353	0.00240868	0.0280436	yes	up	-	GO:000382	MF:catalytic activity;	K23618	AAE11_12	------	------	COG0318;COG0318	I:Lipid transport and metabolism;Q:Secondary metabolites biosynthesis, transport and catabolism	KAF7060571.1	hypothetical protein CFC21_067356 [Triticum aestivum]	sp|I3PB36|CNL_PETHY;	Trans-cinnamate:CoA ligase, peroxisomal OS=Petunia hybrida OX=4102 GN=CNL PE=1 SV=1;	PF00501.30;PF13193.8	AMP-binding;AMP-binding_C	AMP-binding enzyme;AMP-binding enzyme C-terminal domain
TraesCS5A02G388500	6.22	2.79	2.171	1.11821	8.98818e-10	4.49286e-08	yes	up	-	GO:0005975;GO:0005576;GO:0004338;GO:000455	BP:carbohydrate metabolic process;CC:extracellular region;MF:glucan exo-1,3-beta-glucosidase activity;MF:hydrolase activity, hydrolyzing O-glycosyl compounds;	K05349	bglX	map00460;map00940;map00500	Cyanoamino acid metabolism;Phenylpropanoid biosynthesis;Starch and sucrose metabolism	COG1472	G:Carbohydrate transport and metabolism	KAF7060931.1	hypothetical protein CFC21_067671 [Triticum aestivum]	sp|A7LXU3|BGH3B_BACO1;	Beta-glucosidase BoGH3B OS=Bacteroides ovatus;	PF00933.23;PF01915.24	Glyco_hydro_3;Glyco_hydro_3_C	Glycosyl hydrolase family 3 N terminal domain;Glycosyl hydrolase family 3 C-terminal domain
TraesCS5A02G396800	1.95333	0.9	2.11	1.07712	0.00130337	0.0168413	yes	up	WRKY DNA-binding protein 58 [Source:Projected from Arabidopsis thaliana (AT3G01080) UniProtKB/TrEMBL;Acc:A0A1I9LLS8]	GO:0006355;GO:0005634;GO:0003700;GO:004356	BP:regulation of transcription, DNA-templated;CC:nucleus;MF:transcription factor activity, sequence-specific DNA binding;MF:sequence-specific DNA binding;	------	------	------	------	ENOG4110JQH;ENOG41104VV	S:Function unknown;	KAF7061024.1	hypothetical protein CFC21_067754 [Triticum aestivum]	sp|Q9XI90|WRKY4_ARATH;	Probable WRKY transcription factor 4 OS=Arabidopsis thaliana OX=3702 GN=WRKY4 PE=1 SV=2;	PF03106.17	WRKY	WRKY DNA -binding domain
TraesCS5A02G412600	2.88667	1.55333	2.108	1.07615	1.49364e-07	5.12557e-06	yes	up	-	GO:0071370;GO:0042127;GO:0048767;GO:0009734;GO:0009965;GO:0009793;GO:0006511;GO:0016579;GO:0005829;GO:0005634;GO:1990450;GO:0061815;GO:0004843;GO:000827	BP:cellular response to gibberellin stimulus;BP:regulation of cell proliferation;BP:root hair elongation;BP:auxin-activated signaling pathway;BP:leaf morphogenesis;BP:embryo development ending in seed dormancy;BP:ubiquitin-dependent protein catabolic process;BP:protein deubiquitination;CC:cytosol;CC:nucleus;MF:linear polyubiquitin binding;MF:ubiquitinyl hydrolase activity, acting on linear ubiqui…	K11836	USP5_13, UBP14	------	------	COG5207	O:Posttranslational modification, protein turnover, chaperones	KAF7061209.1	hypothetical protein CFC21_067922 [Triticum aestivum]	------	------	------	------	------
TraesCS5A02G443800	89.7967	42.2167	2.052	1.03676	4.41018e-27	1.27125e-24	yes	up	-	GO:0031936;GO:0016584;GO:0030261;GO:0045910;GO:0006334;GO:0005634;GO:0000786;GO:0005694;GO:0031492;GO:0003677;GO:000369	BP:negative regulation of chromatin silencing;BP:nucleosome positioning;BP:chromosome condensation;BP:negative regulation of DNA recombination;BP:nucleosome assembly;CC:nucleus;CC:nucleosome;CC:chromosome;MF:nucleosomal DNA binding;MF:DNA binding;MF:double-stranded DNA binding;	K11275	H1_5	------	------	ENOG410XYG5	S:Function unknown	KAF7061557.1	hypothetical protein CFC21_068240 [Triticum aestivum]	sp|P23444|H1_MAIZE;	Histone H1 OS=Zea mays OX=4577 PE=2 SV=2;	PF00538.21	Linker_histone	linker histone H1 and H5 family
TraesCS5A02G443900	175.007	72.1433	2.373	1.24686	2.15526e-64	2.92359e-61	yes	up	-	GO:0031936;GO:0016584;GO:0030261;GO:0045910;GO:0006334;GO:0005634;GO:0000786;GO:0031492;GO:0003677;GO:000369	BP:negative regulation of chromatin silencing;BP:nucleosome positioning;BP:chromosome condensation;BP:negative regulation of DNA recombination;BP:nucleosome assembly;CC:nucleus;CC:nucleosome;MF:nucleosomal DNA binding;MF:DNA binding;MF:double-stranded DNA binding;	K11275	H1_5	------	------	ENOG410XYG5	S:Function unknown	VAI38163.1	unnamed protein product [Triticum turgidum subsp. durum]	sp|P27806|H1_WHEAT;	Histone H1 OS=Triticum aestivum OX=4565 PE=2 SV=2;	PF00538.21	Linker_histone	linker histone H1 and H5 family
TraesCS5A02G444300	73.7967	33.2	2.172	1.11893	1.99997e-31	7.95171e-29	yes	up	-	GO:0006334;GO:0005634;GO:0000786;GO:000367	BP:nucleosome assembly;CC:nucleus;CC:nucleosome;MF:DNA binding;	K11275	H1_5	------	------	ENOG410XYG5	S:Function unknown	KAF7061563.1	hypothetical protein CFC21_068246 [Triticum aestivum]	sp|P27806|H1_WHEAT;	Histone H1 OS=Triticum aestivum OX=4565 PE=2 SV=2;	PF00538.21	Linker_histone	linker histone H1 and H5 family
TraesCS5A02G462100	47.76	17.24	2.703	1.43439	5.70097e-27	1.62304e-24	yes	up	Histone H2A [Source:UniProtKB/TrEMBL;Acc:A0A1D5YLH4]	GO:0006342;GO:0005634;GO:0000786;GO:0003677;GO:004698	BP:chromatin silencing;CC:nucleus;CC:nucleosome;MF:DNA binding;MF:protein heterodimerization activity;	K11251	H2A	------	------	COG5262	B:Chromatin structure and dynamics	XP_037436752.1	histone H2A.1-like [Triticum dicoccoides]	sp|P02275|H2A1_WHEAT;	Histone H2A.1 OS=Triticum aestivum OX=4565 GN=H2A-9 PE=1 SV=2;	PF16211.7;PF00125.26;PF00808.25	Histone_H2A_C;Histone;CBFD_NFYB_HMF	C-terminus of histone H2A;Core histone H2A/H2B/H3/H4;Histone-like transcription factor
TraesCS5A02G524100	2.90333	1.22333	2.279	1.18834	0.00289097	0.0325203	yes	up	-	GO:0005975;GO:0102193;GO:000455	BP:carbohydrate metabolic process;MF:protein-ribulosamine 3-kinase activity;MF:hydrolase activity, hydrolyzing O-glycosyl compounds;	------	------	------	------	COG2273	G:Carbohydrate transport and metabolism	XP_037431754.1	xyloglucan endotransglucosylase/hydrolase protein 31-like [Triticum dicoccoides]	sp|P93046|XTH31_ARATH;	Xyloglucan endotransglucosylase/hydrolase protein 31 OS=Arabidopsis thaliana OX=3702 GN=XTH31 PE=1 SV=2;	PF00722.23	Glyco_hydro_16	Glycosyl hydrolases family 16
TraesCS5A02G529900	48.9133	20.9433	2.288	1.19382	1.09392e-28	3.58667e-26	yes	up	Anion transporter, Silicon efflux transporter, Arsenic species (As) uptak [Source: Projected from Oryza sativa (Os03g0107300)]	GO:0055085;GO:001602	BP:transmembrane transport;CC:integral component of membrane;	------	------	------	------	COG1055	P:Inorganic ion transport and metabolism	XP_037437304.1	silicon efflux transporter LSI2-like [Triticum dicoccoides]	sp|Q10SY9|LSI2_ORYSJ;	Silicon efflux transporter LSI2 OS=Oryza sativa subsp. japonica OX=39947 GN=LSI2 PE=1 SV=1;	PF03600.18	CitMHS	Citrate transporter
TraesCS5A02G532400	56.1	25.8033	2.122	1.08549	2.22438e-34	1.09138e-31	yes	up	-	GO:000399	MF:acid phosphatase activity;	------	------	------	------	ENOG4111X3R	S:Function unknown	KAF7062570.1	hypothetical protein CFC21_069152 [Triticum aestivum]	sp|P15490|VSPA_SOYBN;	Stem 28 kDa glycoprotein OS=Glycine max OX=3847 GN=VSPA PE=2 SV=1;	PF03767.16	Acid_phosphat_B	HAD superfamily, subfamily IIIB
TraesCS5A02G543700	20.0567	9.22667	2.14	1.0974	1.17357e-10	6.61143e-09	yes	up	-	GO:0048046;GO:0005618;GO:003014	CC:apoplast;CC:cell wall;MF:manganese ion binding;	------	------	------	------	------	------	VAI25781.1	unnamed protein product [Triticum turgidum subsp. durum]	sp|Q6YZY5|GL811_ORYSJ;	Germin-like protein 8-11 OS=Oryza sativa subsp. japonica OX=39947 GN=Os08g0190100 PE=1 SV=1;	PF00190.24;PF07883.13	Cupin_1;Cupin_2	Cupin;Cupin domain
TraesCS5B02G007000	7.25	2.81667	2.443	1.28884	6.02596e-11	3.52096e-09	yes	up	-	GO:0016020;GO:0016021;GO:0004497;GO:0020037;GO:0016705;GO:0005506;GO:0046872;GO:001649	CC:membrane;CC:integral component of membrane;MF:monooxygenase activity;MF:heme binding;MF:oxidoreductase activity, acting on paired donors, with incorporation or reduction of molecular oxygen;MF:iron ion binding;MF:metal ion binding;MF:oxidoreductase activity;	K13226;K13224	BX5, CYP71C3, CYP71C8;BX3, CYP71C2, CYP71C7	map00402	Benzoxazinoid biosynthesis	COG2124	Q:Secondary metabolites biosynthesis, transport and catabolism	XP_037438991.1	cytochrome P450 71C3-like [Triticum dicoccoides]	sp|P93703|C71C3_MAIZE;	Cytochrome P450 71C3 OS=Zea mays OX=4577 GN=CYP71C3 PE=2 SV=1;	PF00067.24	p450	Cytochrome P450
TraesCS5B02G007100	9.36667	3.18333	2.9	1.53588	3.01597e-14	2.65793e-12	yes	up	p450 [Source:UniProtKB/TrEMBL;Acc:Q58A30]	GO:0016020;GO:0016021;GO:0004497;GO:0020037;GO:0016709;GO:0016705;GO:0005506;GO:0046872;GO:001649	CC:membrane;CC:integral component of membrane;MF:monooxygenase activity;MF:heme binding;MF:oxidoreductase activity, acting on paired donors, with incorporation or reduction of molecular oxygen, NA;MF:oxidoreductase activity, acting on paired donors, with incorporation or reduction of molecular oxygen;MF:iron ion binding;MF:metal ion binding;MF:oxidoreductase activity;	K13225;K13224	BX4, CYP71C1, CYP71C6;BX3, CYP71C2, CYP71C7	map00402	Benzoxazinoid biosynthesis	COG2124	Q:Secondary metabolites biosynthesis, transport and catabolism	KAF7062961.1	hypothetical protein CFC21_069501 [Triticum aestivum]	sp|Q43250|C71C1_MAIZE;	3-hydroxyindolin-2-one monooxygenase OS=Zea mays OX=4577 GN=CYP71C1 PE=1 SV=1;	PF00067.24	p450	Cytochrome P450
TraesCS5B02G007200	2.69667	0.546667	4.92	2.2986	2.59984e-11	1.58886e-09	yes	up	p450 [Source:UniProtKB/TrEMBL;Acc:Q58A32]	GO:0016020;GO:0016021;GO:0004497;GO:0020037;GO:0016709;GO:0016705;GO:0036191;GO:0005506;GO:0046872;GO:001649	CC:membrane;CC:integral component of membrane;MF:monooxygenase activity;MF:heme binding;MF:oxidoreductase activity, acting on paired donors, with incorporation or reduction of molecular oxygen, NA;MF:oxidoreductase activity, acting on paired donors, with incorporation or reduction of molecular oxygen;MF:indolin-2-one monooxygenase activity;MF:iron ion binding;MF:metal ion binding;MF:oxidoreductas…	K13224	BX3, CYP71C2, CYP71C7	map00402	Benzoxazinoid biosynthesis	COG2124	Q:Secondary metabolites biosynthesis, transport and catabolism	KAF7062962.1	hypothetical protein CFC21_069502 [Triticum aestivum]	sp|Q43255|C71C2_MAIZE;	indolin-2-one monooxygenase OS=Zea mays OX=4577 GN=CYP71C2 PE=1 SV=1;	PF00067.24	p450	Cytochrome P450
TraesCS5B02G044800	1.47667	0.643333	2.26	1.17645	0.00211874	0.0252413	yes	up	-	------	------	------	------	------	------	------	------	KAF7063390.1	hypothetical protein CFC21_069913 [Triticum aestivum]	------	------	------	------	------
TraesCS5B02G059800	1.74	0.586667	2.851	1.5113	0.000170346	0.00296545	yes	up	-	GO:001678	MF:hydrolase activity;	------	------	------	------	COG0657	I:Lipid transport and metabolism	KAF7063548.1	hypothetical protein CFC21_070065 [Triticum aestivum]	sp|I4DST9|TCEA2_TULGE;	Tuliposide A-converting enzyme 2, chloroplastic OS=Tulipa gesneriana OX=13306 GN=TCEA2 PE=1 SV=1;	PF07859.15;PF00135.30;PF10340.11	Abhydrolase_3;COesterase;Say1_Mug180	alpha/beta hydrolase fold;Carboxylesterase family;Steryl acetyl hydrolase
TraesCS5B02G096300	6.77	0.513333	12.766	3.67425	3.5078e-15	3.4373e-13	yes	up	-	GO:0009738;GO:0006952;GO:0080163;GO:0005737;GO:0005634;GO:0038023;GO:0004864;GO:001042	BP:abscisic acid-activated signaling pathway;BP:defense response;BP:regulation of protein serine/threonine phosphatase activity;CC:cytoplasm;CC:nucleus;MF:signaling receptor activity;MF:protein phosphatase inhibitor activity;MF:abscisic acid binding;	------	------	------	------	ENOG410YV9R	S:Function unknown	KAF7063990.1	hypothetical protein CFC21_070433 [Triticum aestivum]	sp|P17641|PRS1_SOLTU;	Pathogenesis-related protein STH-21 OS=Solanum tuberosum OX=4113 GN=STH-21 PE=2 SV=1;	PF00407.21	Bet_v_1	Pathogenesis-related protein Bet v 1 family
TraesCS5B02G127900	1.01333	0.74	2.081	1.05752	3.37168e-07	1.0834e-05	yes	up	-	GO:0055085;GO:0016021;GO:0005215;GO:0022857;GO:001529	BP:transmembrane transport;CC:integral component of membrane;MF:transporter activity;MF:transmembrane transporter activity;MF:symporter activity;	------	------	------	------	ENOG410ZVCA;ENOG4110093	G:Carbohydrate transport and metabolism;U:Intracellular trafficking, secretion, and vesicular transport	KAF7064512.1	hypothetical protein CFC21_070810 [Triticum aestivum]	sp|B2RYH9|MF14B_RAT;	Hippocampus abundant transcript-like protein 1 OS=Rattus norvegicus OX=10116 GN=Mfsd14b PE=2 SV=1;	PF07690.18;PF00083.26	MFS_1;Sugar_tr	Major Facilitator Superfamily;Sugar
TraesCS5B02G166300	0.226667	0.0266667	9.886	3.30537	0.000708712	0.0101342	yes	up	-	GO:0000162;GO:0006568;GO:0004640;GO:0003824;GO:000442	BP:tryptophan biosynthetic process;BP:tryptophan metabolic process;MF:phosphoribosylanthranilate isomerase activity;MF:catalytic activity;MF:indole-3-glycerol-phosphate synthase activity;	K01609	trpC	map00400	Phenylalanine, tyrosine and tryptophan biosynthesis	COG0134	E:Amino acid transport and metabolism	KAF7065018.1	hypothetical protein CFC21_071200 [Triticum aestivum]	sp|P49572|TRPC_ARATH;	Indole-3-glycerol phosphate synthase, chloroplastic OS=Arabidopsis thaliana OX=3702 GN=IGPS PE=1 SV=2;	PF00218.23	IGPS	Indole-3-glycerol phosphate synthase
TraesCS5B02G181500	2.75667	0.54	4.929	2.30122	0.00409165	0.0428691	yes	up	Pathogenesis-related protein 1-1 [Source:UniProtKB/TrEMBL;Acc:C3UZE5]	GO:0006952;GO:0009607;GO:0005576;GO:000561	BP:defense response;BP:response to biotic stimulus;CC:extracellular region;CC:extracellular space;	K13449	PR1	map04016;map04626;map04075	MAPK signaling pathway - plant;Plant-pathogen interaction;Plant hormone signal transduction	COG2340	S:Function unknown	ACQ41879.1	pathogenisis-related protein 1.1 [Triticum aestivum]	sp|P35792|PR12_HORVU;	Pathogenesis-related protein PRB1-2 OS=Hordeum vulgare OX=4513 PE=2 SV=1;	PF00188.28	CAP	Cysteine-rich secretory protein family
TraesCS5B02G186900	77.6633	33.6633	2.24	1.16338	8.26028e-14	6.86844e-12	yes	up	Histone H3.2 [Source:UniProtKB/Swiss-Prot;Acc:P68428]	GO:0005634;GO:0005694;GO:0000786;GO:0003677;GO:004698	CC:nucleus;CC:chromosome;CC:nucleosome;MF:DNA binding;MF:protein heterodimerization activity;	K11253	H3	------	------	COG2036	B:Chromatin structure and dynamics	PNT52167.1	hypothetical protein POPTR_001G016700 [Populus trichocarpa]	sp|P68429|H32_MEDSA;	Histone H3.2 OS=Medicago sativa OX=3879 GN=H3-1.1 PE=1 SV=2;	PF00125.26;PF15511.8;PF15630.8	Histone;CENP-T_C;CENP-S	Core histone H2A/H2B/H3/H4;Centromere kinetochore component CENP-T histone fold;CENP-S protein
TraesCS5B02G215500	30.9733	13.6767	2.226	1.15453	2.13325e-12	1.49828e-10	yes	up	Histone H4 [Source:UniProtKB/TrEMBL;Acc:A0A077RYQ1]	GO:0006352;GO:0006334;GO:0009414;GO:0009579;GO:0005730;GO:0005634;GO:0000786;GO:0005774;GO:0005886;GO:0005694;GO:0005829;GO:0009506;GO:0009507;GO:0003677;GO:004698	BP:DNA-templated transcription, initiation;BP:nucleosome assembly;BP:response to water deprivation;CC:thylakoid;CC:nucleolus;CC:nucleus;CC:nucleosome;CC:vacuolar membrane;CC:plasma membrane;CC:chromosome;CC:cytosol;CC:plasmodesma;CC:chloroplast;MF:DNA binding;MF:protein heterodimerization activity;	K11254	H4	------	------	COG2036	B:Chromatin structure and dynamics	XP_012477435.1	PREDICTED: uncharacterized protein LOC105793039 [Gossypium raimondii]	sp|P62785|H41_WHEAT;	Histone H4 variant TH011 OS=Triticum aestivum OX=4565 PE=3 SV=2;	PF15511.8;PF02969.19;PF15630.8;PF00125.26	CENP-T_C;TAF;CENP-S;Histone	Centromere kinetochore component CENP-T histone fold;TATA box binding protein associated factor;CENP-S protein;Core histone H2A/H2B/H3/H4
TraesCS5B02G221500	1.25333	0.256667	5.294	2.40428	0.00219215	0.0259772	yes	up	-	GO:0030244;GO:0071555;GO:0016021;GO:0005886;GO:0016760;GO:004687	BP:cellulose biosynthetic process;BP:cell wall organization;CC:integral component of membrane;CC:plasma membrane;MF:cellulose synthas;MF:metal ion binding;	K10999	CESA	------	------	COG1215	M:Cell wall/membrane/envelope biogenesis	VAI32699.1	unnamed protein product [Triticum turgidum subsp. durum]	sp|A2Z1C8|CESA9_ORYSI;	Cellulose synthase A catalytic subunit 9 [UDP-forming] OS=Oryza sativa subsp. indica OX=39946 GN=CESA9 PE=2 SV=1;	------	------	------
TraesCS5B02G243500	64.3933	29.4667	2.133	1.09267	3.41332e-19	4.86881e-17	yes	up	Histone H2A [Source:UniProtKB/TrEMBL;Acc:W5FGP3]	GO:0005634;GO:0000786;GO:0003677;GO:004698	CC:nucleus;CC:nucleosome;MF:DNA binding;MF:protein heterodimerization activity;	K11251	H2A	------	------	COG5262	B:Chromatin structure and dynamics	XP_037441951.1	histone H2A [Triticum dicoccoides]	sp|P40280|H2A_MAIZE;	Histone H2A OS=Zea mays OX=4577 PE=2 SV=1;	PF16211.7;PF00125.26;PF00808.25	Histone_H2A_C;Histone;CBFD_NFYB_HMF	C-terminus of histone H2A;Core histone H2A/H2B/H3/H4;Histone-like transcription factor
TraesCS5B02G278200	21.4967	10.1367	2.071	1.05007	9.53489e-14	7.83412e-12	yes	up	-	GO:001602	CC:integral component of membrane;	------	------	------	------	ENOG410XR70	S:Function unknown	KAF7066349.1	hypothetical protein CFC21_072350 [Triticum aestivum]	sp|Q94BT2|AIR12_ARATH;	Auxin-induced in root cultures protein 12 OS=Arabidopsis thaliana OX=3702 GN=AIR12 PE=1 SV=3;	PF04526.15	DUF568	Protein of unknown function
TraesCS5B02G301800	64.41	30.4867	2.064	1.04523	4.17106e-15	4.03578e-13	yes	up	Histone H4 [Source:UniProtKB/TrEMBL;Acc:A0A077RYQ1]	GO:0006352;GO:0006334;GO:0009414;GO:0009579;GO:0005730;GO:0005634;GO:0000786;GO:0005774;GO:0005886;GO:0005694;GO:0005829;GO:0009506;GO:0009507;GO:0003677;GO:004698	BP:DNA-templated transcription, initiation;BP:nucleosome assembly;BP:response to water deprivation;CC:thylakoid;CC:nucleolus;CC:nucleus;CC:nucleosome;CC:vacuolar membrane;CC:plasma membrane;CC:chromosome;CC:cytosol;CC:plasmodesma;CC:chloroplast;MF:DNA binding;MF:protein heterodimerization activity;	K11254	H4	------	------	ENOG41127RM	S:Function unknown	KAF5806257.1	putative histone H4, histone-fold, CENP-T/Histone H4, histone [Helianthus annuus]	sp|P62785|H41_WHEAT;	Histone H4 variant TH011 OS=Triticum aestivum OX=4565 PE=3 SV=2;	PF15511.8;PF02969.19;PF15630.8;PF00125.26	CENP-T_C;TAF;CENP-S;Histone	Centromere kinetochore component CENP-T histone fold;TATA box binding protein associated factor;CENP-S protein;Core histone H2A/H2B/H3/H4
TraesCS5B02G336300	2.55333	0.806667	3.141	1.65117	1.84463e-08	7.54214e-07	yes	up	-	GO:001674	MF:transferase activity, transferring acyl groups other than amino-acyl groups;	------	------	------	------	ENOG410XTI7	S:Function unknown	KAF7067038.1	hypothetical protein CFC21_072955 [Triticum aestivum]	sp|Q7XXN5|PHT3_ORYSJ;	Putrescine hydroxycinnamoyltransferase 3 OS=Oryza sativa subsp. japonica OX=39947 GN=PHT3 PE=1 SV=1;	PF02458.17	Transferase	Transferase family
TraesCS5B02G349900	81.4133	39.0033	2.038	1.02739	3.60216e-06	9.52602e-05	yes	up	Histone H4 [Source:UniProtKB/TrEMBL;Acc:A0A077RYQ1]	GO:0006352;GO:0006334;GO:0009414;GO:0009579;GO:0005730;GO:0005634;GO:0000786;GO:0005774;GO:0005886;GO:0005694;GO:0005829;GO:0009506;GO:0009507;GO:0003677;GO:004698	BP:DNA-templated transcription, initiation;BP:nucleosome assembly;BP:response to water deprivation;CC:thylakoid;CC:nucleolus;CC:nucleus;CC:nucleosome;CC:vacuolar membrane;CC:plasma membrane;CC:chromosome;CC:cytosol;CC:plasmodesma;CC:chloroplast;MF:DNA binding;MF:protein heterodimerization activity;	K11254;K11253	H4;H3	------	------	COG2036	B:Chromatin structure and dynamics	VAI35520.1	unnamed protein product [Triticum turgidum subsp. durum]	sp|P62785|H41_WHEAT;	Histone H4 variant TH011 OS=Triticum aestivum OX=4565 PE=3 SV=2;	PF15511.8;PF02969.19;PF15630.8;PF00125.26	CENP-T_C;TAF;CENP-S;Histone	Centromere kinetochore component CENP-T histone fold;TATA box binding protein associated factor;CENP-S protein;Core histone H2A/H2B/H3/H4
TraesCS5B02G395800	1.5	0.13	10.746	3.42571	3.0181e-15	2.98705e-13	yes	up	oligopeptide transporter [Source:Projected from Arabidopsis thaliana (AT4G16370) TAIR;Acc:AT4G16370]	GO:1990388;GO:0006875;GO:0055072;GO:0015031;GO:0055085;GO:0016021;GO:0009506;GO:0005887;GO:0046915;GO:003567	BP:xylem-to-phloem iron transport;BP:cellular metal ion homeostasis;BP:iron ion homeostasis;BP:protein transport;BP:transmembrane transport;CC:integral component of membrane;CC:plasmodesma;CC:integral component of plasma membrane;MF:transition metal ion transmembrane transporter activity;MF:oligopeptide transmembrane transporter activity;	------	------	------	------	ENOG410XNZC	S:Function unknown	KAF7067713.1	hypothetical protein CFC21_073564 [Triticum aestivum]	sp|O23482|OPT3_ARATH;	Oligopeptide transporter 3 OS=Arabidopsis thaliana OX=3702 GN=OPT3 PE=2 SV=3;	PF03169.17	OPT	OPT oligopeptide transporter protein
TraesCS5B02G402100	0.973333	0.39	2.417	1.273	0.000723659	0.0103114	yes	up	-	GO:0006468;GO:0051924;GO:0080147;GO:0097275;GO:0046777;GO:0016021;GO:0009705;GO:0009506;GO:0005886;GO:0004674;GO:0004672;GO:000552	BP:protein phosphorylation;BP:regulation of calcium ion transport;BP:root hair cell development;BP:cellular ammonia homeostasis;BP:protein autophosphorylation;CC:integral component of membrane;CC:plant-type vacuole membrane;CC:plasmodesma;CC:plasma membrane;MF:protein serine/threonine kinase activity;MF:protein kinase activity;MF:ATP binding;	------	------	------	------	COG0515	T:Signal transduction mechanisms	XP_037438427.1	probable receptor-like protein kinase At5g61350 [Triticum dicoccoides]	sp|Q9FLJ8|Y5613_ARATH;	Probable receptor-like protein kinase At5g61350 OS=Arabidopsis thaliana OX=3702 GN=At5g61350 PE=2 SV=1;	PF12819.9;PF07714.19;PF00069.27;PF11721.10	Malectin_like;PK_Tyr_Ser-Thr;Pkinase;Malectin	Malectin-like domain;Protein tyrosine and serine/threonine kinase;Protein kinase domain;Malectin domain
TraesCS5B02G448200	129.777	61.6733	2.054	1.03847	2.91489e-32	1.21479e-29	yes	up	-	GO:0006334;GO:0005634;GO:0000786;GO:000367	BP:nucleosome assembly;CC:nucleus;CC:nucleosome;MF:DNA binding;	K11275	H1_5	------	------	ENOG410XYG5	S:Function unknown	KAF7072577.1	hypothetical protein CFC21_077685 [Triticum aestivum]	sp|P23444|H1_MAIZE;	Histone H1 OS=Zea mays OX=4577 PE=2 SV=2;	PF00538.21	Linker_histone	linker histone H1 and H5 family
TraesCS5B02G448400	6.25333	2.13667	2.863	1.51754	3.69532e-09	1.68854e-07	yes	up	-	GO:0031936;GO:0016584;GO:0030261;GO:0045910;GO:0006334;GO:0005634;GO:0000786;GO:0031492;GO:0003677;GO:000369	BP:negative regulation of chromatin silencing;BP:nucleosome positioning;BP:chromosome condensation;BP:negative regulation of DNA recombination;BP:nucleosome assembly;CC:nucleus;CC:nucleosome;MF:nucleosomal DNA binding;MF:DNA binding;MF:double-stranded DNA binding;	K11275	H1_5	------	------	ENOG410XYG5	S:Function unknown	XP_037443864.1	histone H1-like [Triticum dicoccoides]	sp|P23444|H1_MAIZE;	Histone H1 OS=Zea mays OX=4577 PE=2 SV=2;	PF00538.21	Linker_histone	linker histone H1 and H5 family
TraesCS5B02G449000	67.2333	29.0133	2.262	1.17751	1.88639e-30	7.09251e-28	yes	up	-	GO:0006334;GO:0005634;GO:0005694;GO:0000786;GO:000367	BP:nucleosome assembly;CC:nucleus;CC:chromosome;CC:nucleosome;MF:DNA binding;	K11275	H1_5	------	------	ENOG410XYG5	S:Function unknown	VAI38175.1	unnamed protein product [Triticum turgidum subsp. durum]	sp|P27806|H1_WHEAT;	Histone H1 OS=Triticum aestivum OX=4565 PE=2 SV=2;	PF00538.21	Linker_histone	linker histone H1 and H5 family
TraesCS5B02G449500	1.58333	0.713333	2.175	1.12083	4.56818e-05	0.000929777	yes	up	-	GO:0016021;GO:0016020;GO:0042626;GO:0140359;GO:0016887;GO:000552	CC:integral component of membrane;CC:membrane;MF:ATPase activity, coupled to transmembrane movement of substances;MF:ABC-type transmembrane transporter activity;MF:ATPase activity;MF:ATP binding;	------	------	------	------	COG0842	V:Defense mechanisms	XP_037443873.1	ABC transporter G family member 48-like isoform X1 [Triticum dicoccoides]	sp|Q8GU84|AB48G_ORYSJ;	ABC transporter G family member 48 OS=Oryza sativa subsp. japonica OX=39947 GN=ABCG48 PE=3 SV=1;	PF01061.26;PF00005.29;PF08370.13;PF19055.2;PF14510.8;PF12698.9	ABC2_membrane;ABC_tran;PDR_assoc;ABC2_membrane_7;ABC_trans_N;ABC2_membrane_3	ABC-2 type transporter;ABC transporter;Plant PDR ABC transporter associated;ABC-2 type transporter;ABC-transporter N-terminal;ABC-2 family transporter protein
TraesCS5B02G473100	64.08	24.0567	2.6	1.37843	1.6206e-30	6.12649e-28	yes	up	Histone H2A [Source:UniProtKB/TrEMBL;Acc:W5FAB5]	GO:0006342;GO:0005634;GO:0000786;GO:0003677;GO:004698	BP:chromatin silencing;CC:nucleus;CC:nucleosome;MF:DNA binding;MF:protein heterodimerization activity;	K11251	H2A	------	------	COG5262	B:Chromatin structure and dynamics	XP_037436752.1	histone H2A.1-like [Triticum dicoccoides]	sp|P02275|H2A1_WHEAT;	Histone H2A.1 OS=Triticum aestivum OX=4565 GN=H2A-9 PE=1 SV=2;	PF16211.7;PF00125.26;PF00808.25	Histone_H2A_C;Histone;CBFD_NFYB_HMF	C-terminus of histone H2A;Core histone H2A/H2B/H3/H4;Histone-like transcription factor
TraesCS5B02G517600	1.48	0.426667	3.419	1.77339	4.40145e-07	1.38094e-05	yes	up	-	GO:0016021;GO:0004252;GO:0005524;GO:0005515;GO:000467	CC:integral component of membrane;MF:serine-type endopeptidase activity;MF:ATP binding;MF:protein binding;MF:protein kinase activity;	------	------	------	------	COG4886;ENOG411085R	S:Function unknown;	KAF7069095.1	hypothetical protein CFC21_074768 [Triticum aestivum]	sp|Q9M0G7|MIK1_ARATH;	MDIS1-interacting receptor like kinase 1 OS=Arabidopsis thaliana OX=3702 GN=MIK1 PE=1 SV=1;	PF13855.8;PF12799.9;PF08263.14	LRR_8;LRR_4;LRRNT_2	Leucine rich repeat;Leucine Rich repeats;Leucine rich repeat N-terminal domain
TraesCS5B02G523200	0.82	0.0866667	9.521	3.25105	6.06748e-05	0.00119418	yes	up	-	GO:004783	MF:D-threo-aldose 1-dehydrogenase activity;	------	------	------	------	COG0667	C:Energy production and conversion	KAF7069163.1	hypothetical protein CFC21_074828 [Triticum aestivum]	sp|A2XRZ0|AKR2_ORYSI;	Probable aldo-keto reductase 2 OS=Oryza sativa subsp. indica OX=39946 GN=OsI_15387 PE=3 SV=1;	PF00248.23	Aldo_ket_red	Aldo/keto reductase family
TraesCS5B02G548700	0.443333	0.02	19.879	4.31319	0.000790146	0.0110969	yes	up	-	GO:0016021;GO:0004497;GO:0016705;GO:0005506;GO:002003	CC:integral component of membrane;MF:monooxygenase activity;MF:oxidoreductase activity, acting on paired donors, with incorporation or reduction of molecular oxygen;MF:iron ion binding;MF:heme binding;	K13027	CYP79A1	map00460;map00966	Cyanoamino acid metabolism;Glucosinolate biosynthesis	COG2124	Q:Secondary metabolites biosynthesis, transport and catabolism	KAF7069467.1	hypothetical protein CFC21_075094 [Triticum aestivum]	sp|Q43135|C79A1_SORBI;	Tyrosine N-monooxygenase OS=Sorghum bicolor OX=4558 GN=CYP79A1 PE=1 SV=3;	PF00067.24	p450	Cytochrome P450
TraesCS5B02G551300	3.30667	1.51333	2.125	1.0878	0.000700971	0.010036	yes	up	-	GO:0016021;GO:0004497;GO:0016705;GO:0005506;GO:002003	CC:integral component of membrane;MF:monooxygenase activity;MF:oxidoreductase activity, acting on paired donors, with incorporation or reduction of molecular oxygen;MF:iron ion binding;MF:heme binding;	------	------	------	------	COG2124	Q:Secondary metabolites biosynthesis, transport and catabolism	KAF7069502.1	hypothetical protein CFC21_075124 [Triticum aestivum]	sp|Q7XU38|C87A3_ORYSJ;	Cytochrome P450 87A3 OS=Oryza sativa subsp. japonica OX=39947 GN=CYP87A3 PE=2 SV=3;	PF00067.24	p450	Cytochrome P450
TraesCS5B02G553400	5.54667	2.05	2.678	1.42119	4.35641e-05	0.000889553	yes	up	-	GO:000551	MF:protein binding;	------	------	------	------	------	------	KAF7069524.1	hypothetical protein CFC21_075147 [Triticum aestivum]	------	------	------	------	------
TraesCS5B02G557300	15.7967	7.50333	2.017	1.012	7.31166e-20	1.09486e-17	yes	up	-	GO:0005975;GO:0006520;GO:0016491;GO:000455	BP:carbohydrate metabolic process;BP:cellular amino acid metabolic process;MF:oxidoreductase activity;MF:hydrolase activity, hydrolyzing O-glycosyl compounds;	K20848	1-FEH	------	------	COG1621	G:Carbohydrate transport and metabolism	VAI40595.1	unnamed protein product [Triticum turgidum subsp. durum]	sp|Q5JJV0|INV4_ORYSJ;	Beta-fructofuranosidase, insoluble isoenzyme 4 OS=Oryza sativa subsp. japonica OX=39947 GN=CIN4 PE=2 SV=1;	PF00251.22;PF08244.14	Glyco_hydro_32N;Glyco_hydro_32C	Glycosyl hydrolases family 32 N-terminal domain;Glycosyl hydrolases family 32 C terminal
TraesCS5B02G572200	1.03667	0.216667	4.685	2.22809	0.000229855	0.00385213	yes	up	-	------	------	------	------	------	------	------	------	KAF7069739.1	hypothetical protein CFC21_075322 [Triticum aestivum]	sp|Q9C699|RLP7_ARATH;	Receptor-like protein 7 OS=Arabidopsis thaliana OX=3702 GN=RLP7 PE=3 SV=2;	PF13855.8;PF12799.9;PF08263.14	LRR_8;LRR_4;LRRNT_2	Leucine rich repeat;Leucine Rich repeats;Leucine rich repeat N-terminal domain
TraesCS5D02G006300	0.706667	0.176667	3.969	1.98881	0.00466502	0.0475653	yes	up	-	GO:0006694;GO:0016021;GO:0003854;GO:001661	BP:steroid biosynthetic process;CC:integral component of membrane;MF:3-beta-hydroxy-delta5-steroid dehydrogenase activity;MF:oxidoreductase activity, acting on the CH-OH group of donors, NAD or NADP as acceptor;	K23558	3BETAHSDD	map00100	Steroid biosynthesis	COG0451	M:Cell wall/membrane/envelope biogenesis	KAF7069819.1	hypothetical protein CFC21_075399 [Triticum aestivum]	sp|Q9FX01|HSDD1_ARATH;	3beta-hydroxysteroid-dehydrogenase/decarboxylase isoform 1 OS=Arabidopsis thaliana OX=3702 GN=3BETAHSD/D1 PE=1 SV=1;	PF01073.21;PF01370.23;PF07993.14;PF16363.7;PF13460.8;PF02719.17;PF04321.19;PF08659.12;PF05368.15	3Beta_HSD;Epimerase;NAD_binding_4;GDP_Man_Dehyd;NAD_binding_10;Polysacc_synt_2;RmlD_sub_bind;KR;NmrA	3-beta hydroxysteroid dehydrogenase/isomerase family;NAD dependent epimerase/dehydratase family;Male sterility protein;GDP-mannose 4,6 dehydratase;NA;Polysaccharide biosynthesis protein;RmlD substrate binding domain;KR domain;NmrA-like family
TraesCS5D02G006500	0.813333	0.206667	3.886	1.95829	0.000113646	0.00208159	yes	up	-	GO:0016126;GO:0016125;GO:0005783;GO:0016021;GO:0005886;GO:0004497;GO:0020037;GO:0016705;GO:0005506;GO:001649	BP:sterol biosynthetic process;BP:sterol metabolic process;CC:endoplasmic reticulum;CC:integral component of membrane;CC:plasma membrane;MF:monooxygenase activity;MF:heme binding;MF:oxidoreductase activity, acting on paired donors, with incorporation or reduction of molecular oxygen;MF:iron ion binding;MF:oxidoreductase activity;	K05917	CYP51	map00100	Steroid biosynthesis	COG2124	Q:Secondary metabolites biosynthesis, transport and catabolism	KAF7069821.1	hypothetical protein CFC21_075401 [Triticum aestivum]	sp|P93846|CP51_SORBI;	Obtusifoliol 14-alpha demethylase OS=Sorghum bicolor OX=4558 GN=CYP51 PE=1 SV=1;	PF00067.24	p450	Cytochrome P450
TraesCS5D02G006600	1.65333	0.286667	5.788	2.53313	8.8367e-09	3.80418e-07	yes	up	Terpene cyclase/mutase family member [Source:UniProtKB/TrEMBL;Acc:A0A1D6A026]	GO:0016104;GO:0005811;GO:0016866;GO:0042300;GO:000025	BP:triterpenoid biosynthetic process;CC:lipid particle;MF:intramolecular transferase activity;MF:beta-amyrin synthase activity;MF:lanosterol synthase activity;	K01853	CAS1	map00100	Steroid biosynthesis	COG1657	I:Lipid transport and metabolism	XP_020185421.1	cycloartenol synthase-like [Aegilops tauschii subsp. strangulata]	sp|Q6Z2X6|CAS_ORYSJ;	Cycloartenol synthase OS=Oryza sativa subsp. japonica OX=39947 GN=Os02g0139700 PE=1 SV=1;	PF13243.8;PF13249.8;PF00432.23	SQHop_cyclase_C;SQHop_cyclase_N;Prenyltrans	Squalene-hopene cyclase C-terminal domain;Squalene-hopene cyclase N-terminal domain;Prenyltransferase and squalene oxidase repeat
TraesCS5D02G014100	2.08	0.59	3.466	1.79307	4.57398e-08	1.73769e-06	yes	up	p450 [Source:UniProtKB/TrEMBL;Acc:Q58A28]	GO:0016020;GO:0016021;GO:0004497;GO:0020037;GO:0016709;GO:0016705;GO:0005506;GO:0046872;GO:001649	CC:membrane;CC:integral component of membrane;MF:monooxygenase activity;MF:heme binding;MF:oxidoreductase activity, acting on paired donors, with incorporation or reduction of molecular oxygen, NA;MF:oxidoreductase activity, acting on paired donors, with incorporation or reduction of molecular oxygen;MF:iron ion binding;MF:metal ion binding;MF:oxidoreductase activity;	K13226;K13224	BX5, CYP71C3, CYP71C8;BX3, CYP71C2, CYP71C7	map00402	Benzoxazinoid biosynthesis	COG2124	Q:Secondary metabolites biosynthesis, transport and catabolism	KAF7069928.1	hypothetical protein CFC21_075497 [Triticum aestivum]	sp|P93703|C71C3_MAIZE;	Cytochrome P450 71C3 OS=Zea mays OX=4577 GN=CYP71C3 PE=2 SV=1;	PF00067.24	p450	Cytochrome P450
TraesCS5D02G014200	2.99667	1.15	2.556	1.35406	6.23781e-06	0.000155397	yes	up	Cytochrome P450 [Source:UniProtKB/TrEMBL;Acc:Q8S9E9]	GO:0016020;GO:0016021;GO:0004497;GO:0020037;GO:0016709;GO:0016705;GO:0005506;GO:0046872;GO:001649	CC:membrane;CC:integral component of membrane;MF:monooxygenase activity;MF:heme binding;MF:oxidoreductase activity, acting on paired donors, with incorporation or reduction of molecular oxygen, NA;MF:oxidoreductase activity, acting on paired donors, with incorporation or reduction of molecular oxygen;MF:iron ion binding;MF:metal ion binding;MF:oxidoreductase activity;	K13225;K13224	BX4, CYP71C1, CYP71C6;BX3, CYP71C2, CYP71C7	map00402	Benzoxazinoid biosynthesis	COG2124	Q:Secondary metabolites biosynthesis, transport and catabolism	AAN85862.1	cytochrome P450 [Triticum aestivum]	sp|Q43250|C71C1_MAIZE;	3-hydroxyindolin-2-one monooxygenase OS=Zea mays OX=4577 GN=CYP71C1 PE=1 SV=1;	PF00067.24	p450	Cytochrome P450
TraesCS5D02G014300	3.04667	1.00667	2.981	1.57595	1.12584e-07	3.95364e-06	yes	up	p450 [Source:UniProtKB/TrEMBL;Acc:Q58A33]	GO:0016020;GO:0016021;GO:0004497;GO:0020037;GO:0016709;GO:0016705;GO:0036191;GO:0005506;GO:0046872;GO:001649	CC:membrane;CC:integral component of membrane;MF:monooxygenase activity;MF:heme binding;MF:oxidoreductase activity, acting on paired donors, with incorporation or reduction of molecular oxygen, NA;MF:oxidoreductase activity, acting on paired donors, with incorporation or reduction of molecular oxygen;MF:indolin-2-one monooxygenase activity;MF:iron ion binding;MF:metal ion binding;MF:oxidoreductas…	K13224	BX3, CYP71C2, CYP71C7	map00402	Benzoxazinoid biosynthesis	COG2124	Q:Secondary metabolites biosynthesis, transport and catabolism	KAF7069930.1	hypothetical protein CFC21_075499 [Triticum aestivum]	sp|Q43255|C71C2_MAIZE;	indolin-2-one monooxygenase OS=Zea mays OX=4577 GN=CYP71C2 PE=1 SV=1;	PF00067.24	p450	Cytochrome P450
TraesCS5D02G014400	2.38667	1.03667	2.262	1.17774	0.000427855	0.00657036	yes	up	-	GO:000551	MF:protein binding;	------	------	------	------	COG0666	S:Function unknown	KAF7069931.1	hypothetical protein CFC21_075500 [Triticum aestivum]	sp|Q96AY4|TTC28_HUMAN;	Tetratricopeptide repeat protein 28 OS=Homo sapiens OX=9606 GN=TTC28 PE=1 SV=4;	PF12796.9;PF13637.8;PF13606.8;PF13857.8;PF00023.32	Ank_2;Ank_4;Ank_3;Ank_5;Ank	Ankyrin repeats;Ankyrin repeats;Ankyrin repeat;Ankyrin repeats;Ankyrin repeat
TraesCS5D02G044100	4.21667	1.96667	2.12	1.08424	5.88892e-07	1.80107e-05	yes	up	-	GO:0006508;GO:0004252;GO:000823	BP:proteolysis;MF:serine-type endopeptidase activity;MF:serine-type peptidase activity;	------	------	------	------	COG1404	O:Posttranslational modification, protein turnover, chaperones	KAF7070282.1	hypothetical protein CFC21_075820 [Triticum aestivum]	sp|Q9ZSB0|SBT39_ARATH;	Subtilisin-like protease SBT3.9 OS=Arabidopsis thaliana OX=3702 GN=SBT3.9 PE=3 SV=1;	PF00082.24;PF17766.3;PF05922.18	Peptidase_S8;fn3_6;Inhibitor_I9	Subtilase family;Fibronectin type-III domain;Peptidase inhibitor I9
TraesCS5D02G058700	1.15667	0.25	4.706	2.23439	0.00012596	0.00227579	yes	up	-	GO:0046872;GO:001649	MF:metal ion binding;MF:oxidoreductase activity;	------	------	------	------	COG3491	S:Function unknown	XP_020151027.2	2-oxoglutarate-dependent dioxygenase 19 [Aegilops tauschii subsp. strangulata]	sp|Q6Z244|ODD19_ORYSJ;	2-oxoglutarate-dependent dioxygenase 19 OS=Oryza sativa subsp. japonica OX=39947 GN=2ODD19 PE=1 SV=1;	PF03171.22;PF14226.8	2OG-FeII_Oxy;DIOX_N	2OG-F;non-haem dioxygenase in morphine synthesis N-terminal
TraesCS5D02G092100	1.57	0.723333	2.12	1.0843	0.00235135	0.027482	yes	up	-	GO:0006511;GO:0000151;GO:0034450;GO:000551	BP:ubiquitin-dependent protein catabolic process;CC:ubiquitin ligase complex;MF:ubiquitin-ubiquitin ligase activity;MF:protein binding;	------	------	------	------	ENOG410Y65V	S:Function unknown	KAF7070851.1	hypothetical protein CFC21_076297 [Triticum aestivum]	------	------	PF00646.35;PF12937.9	F-box;F-box-like	F-box domain;F-box-like
TraesCS5D02G110600	61.9833	27.2367	2.217	1.14829	1.67911e-21	3.00162e-19	yes	up	Histone H2A [Source:UniProtKB/TrEMBL;Acc:W5G1Z4]	GO:0006342;GO:0005634;GO:0000786;GO:0005694;GO:0003677;GO:004698	BP:chromatin silencing;CC:nucleus;CC:nucleosome;CC:chromosome;MF:DNA binding;MF:protein heterodimerization activity;	K11251	H2A	------	------	COG5262	B:Chromatin structure and dynamics	XP_037433225.1	probable histone H2AXb [Triticum dicoccoides]	sp|Q9S9K7|H2AXB_ARATH;	Probable histone H2AXb OS=Arabidopsis thaliana OX=3702 GN=At1g54690 PE=1 SV=1;	PF16211.7;PF00125.26;PF00808.25	Histone_H2A_C;Histone;CBFD_NFYB_HMF	C-terminus of histone H2A;Core histone H2A/H2B/H3/H4;Histone-like transcription factor
TraesCS5D02G148500	1.11333	0.16	6.972	2.80167	0.001198	0.0157232	yes	up	-	GO:0006749;GO:0016740;GO:000551	BP:glutathione metabolic process;MF:transferase activity;MF:protein binding;	K00799	GST, gst	map00480	Glutathione metabolism	ENOG410XSIX	O:Posttranslational modification, protein turnover, chaperones	XP_020148131.1	glutathione transferase GST 23 isoform X1 [Aegilops tauschii subsp. strangulata]	sp|Q9FQA3|GST23_MAIZE;	Glutathione transferase GST 23 OS=Zea mays OX=4577 PE=2 SV=1;	PF02798.22;PF13417.8;PF13409.8	GST_N;GST_N_3;GST_N_2	Glutathione S-transferase, N-terminal domain;Glutathione S-transferase, N-terminal domain;Glutathione S-transferase, N-terminal domain
TraesCS5D02G194100	21.4567	7.33	2.86	1.51609	3.92096e-07	1.24031e-05	yes	up	Histone H3 [Source:UniProtKB/TrEMBL;Acc:A0A077RTJ8]	GO:0005634;GO:0005694;GO:0000786;GO:0003677;GO:004698	CC:nucleus;CC:chromosome;CC:nucleosome;MF:DNA binding;MF:protein heterodimerization activity;	K11253	H3	------	------	COG2036	B:Chromatin structure and dynamics	XP_022154562.1	uncharacterized protein LOC111021800 [Momordica charantia]	sp|P68429|H32_MEDSA;	Histone H3.2 OS=Medicago sativa OX=3879 GN=H3-1.1 PE=1 SV=2;	PF00125.26;PF15511.8;PF15630.8	Histone;CENP-T_C;CENP-S	Core histone H2A/H2B/H3/H4;Centromere kinetochore component CENP-T histone fold;CENP-S protein
TraesCS5D02G209200	6.73333	2.22	2.99	1.58026	7.34583e-17	8.79224e-15	yes	up	-	GO:0046856;GO:0016787;GO:0016791;GO:0004439;GO:0034485;GO:000382	BP:phosphatidylinositol dephosphorylation;MF:hydrolase activity;MF:phosphatase activity;MF:phosphatidylinositol-4,5-bisphosphate 5-phosphatase activity;MF:phosphatidylinositol-3,4,5-trisphosphate 5-phosphatase activity;MF:catalytic activity;	------	------	------	------	COG5411	T:Signal transduction mechanisms	XP_020188810.1	type IV inositol polyphosphate 5-phosphatase 9 isoform X2 [Aegilops tauschii subsp. strangulata]	sp|Q9SIS4|IP5P9_ARATH;	Type IV inositol polyphosphate 5-phosphatase 9 OS=Arabidopsis thaliana OX=3702 GN=IP5P9 PE=1 SV=1;	PF03372.25	Exo_endo_phos	Endonuclease/Exonuclease/phosphatase family
TraesCS5D02G308500	91.09	43.0067	2.067	1.04748	6.95551e-20	1.04606e-17	yes	up	Histone H4 variant TH011 [Source:UniProtKB/Swiss-Prot;Acc:P62785]	GO:0006334;GO:0009414;GO:0009579;GO:0005730;GO:0005634;GO:0000786;GO:0005774;GO:0005886;GO:0005694;GO:0005829;GO:0009506;GO:0009507;GO:0003677;GO:004698	BP:nucleosome assembly;BP:response to water deprivation;CC:thylakoid;CC:nucleolus;CC:nucleus;CC:nucleosome;CC:vacuolar membrane;CC:plasma membrane;CC:chromosome;CC:cytosol;CC:plasmodesma;CC:chloroplast;MF:DNA binding;MF:protein heterodimerization activity;	K11254;K11253	H4;H3	------	------	------	------	XP_024466490.1	uncharacterized protein LOC7458619 [Populus trichocarpa]	sp|P62785|H41_WHEAT;	Histone H4 variant TH011 OS=Triticum aestivum OX=4565 PE=3 SV=2;	PF15511.8;PF02969.19;PF15630.8;PF00125.26	CENP-T_C;TAF;CENP-S;Histone	Centromere kinetochore component CENP-T histone fold;TATA box binding protein associated factor;CENP-S protein;Core histone H2A/H2B/H3/H4
TraesCS5D02G317700	2.12	0.373333	5.063	2.33992	5.26946e-06	0.000133631	yes	up	CBFIVb-D20 [Source:UniProtKB/TrEMBL;Acc:Q8W236]	GO:0006355;GO:0006351;GO:0005634;GO:0003700;GO:000367	BP:regulation of transcription, DNA-templated;BP:transcription, DNA-templated;CC:nucleus;MF:transcription factor activity, sequence-specific DNA binding;MF:DNA binding;	------	------	------	------	ENOG411074H	K:Transcription	AAL37944.1	putative CRT/DRE-binding factor [Triticum aestivum]	sp|Q8GUW4|DRE1B_ORYSI;	Dehydration-responsive element-binding protein 1B OS=Oryza sativa subsp. indica OX=39946 GN=DREB1B PE=2 SV=1;	PF00847.22	AP2	AP2 domain
TraesCS5D02G342100	8.52	4.14667	2.014	1.01035	2.52584e-11	1.54637e-09	yes	up	-	GO:001674	MF:transferase activity, transferring acyl groups other than amino-acyl groups;	------	------	------	------	ENOG410XTI7	S:Function unknown	KAF7074036.1	hypothetical protein CFC21_078946 [Triticum aestivum]	sp|Q7XXN5|PHT3_ORYSJ;	Putrescine hydroxycinnamoyltransferase 3 OS=Oryza sativa subsp. japonica OX=39947 GN=PHT3 PE=1 SV=1;	PF02458.17	Transferase	Transferase family
TraesCS5D02G354100	114.8	56.0267	2.009	1.00665	1.99485e-26	5.36988e-24	yes	up	Histone H4 variant TH011 [Source:UniProtKB/Swiss-Prot;Acc:P62785]	GO:0006334;GO:0009414;GO:0006816;GO:0009579;GO:0016021;GO:0005730;GO:0005634;GO:0000786;GO:0005774;GO:0005886;GO:0005694;GO:0005829;GO:0009506;GO:0009507;GO:0016887;GO:0046872;GO:0005524;GO:0003677;GO:004698	BP:nucleosome assembly;BP:response to water deprivation;BP:calcium ion transport;CC:thylakoid;CC:integral component of membrane;CC:nucleolus;CC:nucleus;CC:nucleosome;CC:vacuolar membrane;CC:plasma membrane;CC:chromosome;CC:cytosol;CC:plasmodesma;CC:chloroplast;MF:ATPase activity;MF:metal ion binding;MF:ATP binding;MF:DNA binding;MF:protein heterodimerization activity;	K11254;K11253	H4;H3	------	------	COG2036	B:Chromatin structure and dynamics	KHN23497.1	Histone H4 [Glycine soja]	sp|P62785|H41_WHEAT;	Histone H4 variant TH011 OS=Triticum aestivum OX=4565 PE=3 SV=2;	PF15511.8;PF02969.19;PF15630.8;PF00125.26	CENP-T_C;TAF;CENP-S;Histone	Centromere kinetochore component CENP-T histone fold;TATA box binding protein associated factor;CENP-S protein;Core histone H2A/H2B/H3/H4
TraesCS5D02G358700	0.12	0	31.002	4.9543	0.00217768	0.0258234	yes	up	Serine/threonine-protein kinase [Source:UniProtKB/TrEMBL;Acc:A0A1D5ZPP5]	GO:0006468;GO:0048544;GO:0016021;GO:0004674;GO:0106311;GO:0004672;GO:0106310;GO:000552	BP:protein phosphorylation;BP:recognition of pollen;CC:integral component of membrane;MF:protein serine/threonine kinase activity;MF:old GO;MF:protein kinase activity;MF:old GO;MF:ATP binding;	------	------	------	------	------	------	KAF7074203.1	hypothetical protein CFC21_079108 [Triticum aestivum]	sp|Q9SY89|Y1661_ARATH;	Putative G-type lectin S-receptor-like serine/threonine-protein kinase At1g61610 OS=Arabidopsis thaliana OX=3702 GN=At1g61610 PE=3 SV=1;	PF07714.19;PF00069.27;PF01453.26;PF00954.22;PF08276.13	PK_Tyr_Ser-Thr;Pkinase;B_lectin;S_locus_glycop;PAN_2	Protein tyrosine and serine/threonine kinase;Protein kinase domain;D-mannose binding lectin;S-locus glycoprotein domain;PAN-like domain
TraesCS5D02G360900	158.433	68.8833	2.251	1.17038	1.69218e-35	8.67162e-33	yes	up	Histone H4 [Source:UniProtKB/TrEMBL;Acc:A0A077RYQ1]	GO:0006334;GO:0009414;GO:0009765;GO:0018298;GO:0009579;GO:0009535;GO:0005730;GO:0005634;GO:0000786;GO:0009523;GO:0005774;GO:0005886;GO:0009522;GO:0005694;GO:0005829;GO:0009506;GO:0009507;GO:0016168;GO:0005524;GO:0003677;GO:004698	BP:nucleosome assembly;BP:response to water deprivation;BP:photosynthesis, light harvesting;BP:protein-chromophore linkage;CC:thylakoid;CC:chloroplast thylakoid membrane;CC:nucleolus;CC:nucleus;CC:nucleosome;CC:photosystem II;CC:vacuolar membrane;CC:plasma membrane;CC:photosystem I;CC:chromosome;CC:cytosol;CC:plasmodesma;CC:chloroplast;MF:chlorophyll binding;MF:ATP binding;MF:DNA binding;MF:prote…	K11254;K11253	H4;H3	------	------	COG2036	B:Chromatin structure and dynamics	ACG30677.1	histone H4 [Zea mays]	sp|P62785|H41_WHEAT;	Histone H4 variant TH011 OS=Triticum aestivum OX=4565 PE=3 SV=2;	PF15511.8;PF02969.19;PF15630.8;PF00125.26	CENP-T_C;TAF;CENP-S;Histone	Centromere kinetochore component CENP-T histone fold;TATA box binding protein associated factor;CENP-S protein;Core histone H2A/H2B/H3/H4
TraesCS5D02G391000	0.75	0.18	4.14	2.0495	0.000752116	0.0106383	yes	up	-	GO:0016021;GO:0004497;GO:0016705;GO:0005506;GO:002003	CC:integral component of membrane;MF:monooxygenase activity;MF:oxidoreductase activity, acting on paired donors, with incorporation or reduction of molecular oxygen;MF:iron ion binding;MF:heme binding;	------	------	------	------	COG2124	Q:Secondary metabolites biosynthesis, transport and catabolism	KAF7074588.1	hypothetical protein CFC21_079432 [Triticum aestivum]	sp|A6YIH8|C7D55_HYOMU;	Premnaspirodiene oxygenase OS=Hyoscyamus muticus OX=35626 GN=CYP71D55 PE=1 SV=1;	PF00067.24	p450	Cytochrome P450
TraesCS5D02G400800	0.253333	0.0166667	18.737	4.22781	0.000803419	0.0112467	yes	up	oligopeptide transporter [Source:Projected from Arabidopsis thaliana (AT4G16370) TAIR;Acc:AT4G16370]	GO:1990388;GO:0006875;GO:0055072;GO:0015031;GO:0055085;GO:0016021;GO:0009506;GO:0005887;GO:0046915;GO:003567	BP:xylem-to-phloem iron transport;BP:cellular metal ion homeostasis;BP:iron ion homeostasis;BP:protein transport;BP:transmembrane transport;CC:integral component of membrane;CC:plasmodesma;CC:integral component of plasma membrane;MF:transition metal ion transmembrane transporter activity;MF:oligopeptide transmembrane transporter activity;	------	------	------	------	ENOG410XNZC	S:Function unknown	XP_020165546.1	oligopeptide transporter 3 [Aegilops tauschii subsp. strangulata]	sp|O23482|OPT3_ARATH;	Oligopeptide transporter 3 OS=Arabidopsis thaliana OX=3702 GN=OPT3 PE=2 SV=3;	PF03169.17	OPT	OPT oligopeptide transporter protein
TraesCS5D02G406500	1.17667	0.4	2.859	1.51557	0.00382513	0.0406791	yes	up	WRKY DNA-binding protein 58 [Source:Projected from Arabidopsis thaliana (AT3G01080) UniProtKB/TrEMBL;Acc:A0A1I9LLS8]	GO:0006355;GO:0005634;GO:0003700;GO:004356	BP:regulation of transcription, DNA-templated;CC:nucleus;MF:transcription factor activity, sequence-specific DNA binding;MF:sequence-specific DNA binding;	------	------	------	------	ENOG4110JQH;ENOG41104VV	S:Function unknown;	KAF7074766.1	hypothetical protein CFC21_079590 [Triticum aestivum]	sp|Q6B6R4|WRK24_ORYSI;	WRKY transcription factor WRKY24 OS=Oryza sativa subsp. indica OX=39946 GN=WRKY24 PE=2 SV=1;	PF03106.17	WRKY	WRKY DNA -binding domain
TraesCS5D02G451200	119.54	57.8333	2.018	1.01297	1.63483e-35	8.44025e-33	yes	up	-	GO:0006334;GO:0005634;GO:0000786;GO:000367	BP:nucleosome assembly;CC:nucleus;CC:nucleosome;MF:DNA binding;	K11275	H1_5	------	------	ENOG410XYG5	S:Function unknown	XP_020156270.1	histone H1 [Aegilops tauschii subsp. strangulata]	sp|P23444|H1_MAIZE;	Histone H1 OS=Zea mays OX=4577 PE=2 SV=2;	PF00538.21	Linker_histone	linker histone H1 and H5 family
TraesCS5D02G452000	56.7	23.41	2.364	1.24127	2.76324e-36	1.54164e-33	yes	up	-	GO:0031936;GO:0016584;GO:0030261;GO:0045910;GO:0006334;GO:0005634;GO:0000786;GO:0005694;GO:0031492;GO:0003677;GO:000369	BP:negative regulation of chromatin silencing;BP:nucleosome positioning;BP:chromosome condensation;BP:negative regulation of DNA recombination;BP:nucleosome assembly;CC:nucleus;CC:nucleosome;CC:chromosome;MF:nucleosomal DNA binding;MF:DNA binding;MF:double-stranded DNA binding;	K11275	H1_5	------	------	ENOG410XYG5	S:Function unknown	BAA25203.1	histone H1 [Triticum aestivum]	sp|P27806|H1_WHEAT;	Histone H1 OS=Triticum aestivum OX=4565 PE=2 SV=2;	PF00538.21	Linker_histone	linker histone H1 and H5 family
TraesCS5D02G474000	3.07333	1.40667	2.144	1.10029	1.58813e-06	4.48626e-05	yes	up	Purple acid phosphatase [Source:UniProtKB/TrEMBL;Acc:A0A1D5ZN24]	GO:0016787;GO:0046872;GO:000399	MF:hydrolase activity;MF:metal ion binding;MF:acid phosphatase activity;	K22390	ACP7	------	------	COG1409	S:Function unknown	KAF7075567.1	hypothetical protein CFC21_080332 [Triticum aestivum]	sp|Q9SDZ9|PPAF2_IPOBA;	Purple acid phosphatase 2 OS=Ipomoea batatas OX=4120 GN=PAP2 PE=1 SV=1;	PF00149.30;PF16656.7;PF14008.8	Metallophos;Pur_ac_phosph_N;Metallophos_C	Calcineurin-like phosphoesterase;Purple acid Phosphatase, N-terminal domain;Iron/zinc purple acid phosphatase-like protein C
TraesCS5D02G474800	47.1	17.1	2.688	1.42658	4.4254e-31	1.73951e-28	yes	up	Histone H2A [Source:UniProtKB/TrEMBL;Acc:W5FWS2]	GO:0006342;GO:0005634;GO:0000786;GO:0003677;GO:004698	BP:chromatin silencing;CC:nucleus;CC:nucleosome;MF:DNA binding;MF:protein heterodimerization activity;	K11251	H2A	------	------	COG5262	B:Chromatin structure and dynamics	XP_037436752.1	histone H2A.1-like [Triticum dicoccoides]	sp|P02275|H2A1_WHEAT;	Histone H2A.1 OS=Triticum aestivum OX=4565 GN=H2A-9 PE=1 SV=2;	PF16211.7;PF00125.26;PF00808.25	Histone_H2A_C;Histone;CBFD_NFYB_HMF	C-terminus of histone H2A;Core histone H2A/H2B/H3/H4;Histone-like transcription factor
TraesCS5D02G517500	2.09333	0.91	2.232	1.15848	4.73803e-06	0.000121221	yes	up	-	GO:0016021;GO:0005524;GO:0005515;GO:000467	CC:integral component of membrane;MF:ATP binding;MF:protein binding;MF:protein kinase activity;	------	------	------	------	ENOG411085R;COG4886	S:Function unknown;	XP_020187410.1	MDIS1-interacting receptor like kinase 1-like [Aegilops tauschii subsp. strangulata]	sp|Q9M0G7|MIK1_ARATH;	MDIS1-interacting receptor like kinase 1 OS=Arabidopsis thaliana OX=3702 GN=MIK1 PE=1 SV=1;	PF13855.8;PF12799.9;PF08263.14	LRR_8;LRR_4;LRRNT_2	Leucine rich repeat;Leucine Rich repeats;Leucine rich repeat N-terminal domain
TraesCS5D02G525300	2.79	1.11667	2.453	1.29452	0.0036272	0.0390083	yes	up	-	GO:000551	MF:protein binding;	------	------	------	------	ENOG410Y6YX	S:Function unknown	XP_020160091.1	phytosulfokine receptor 1 [Aegilops tauschii subsp. strangulata]	sp|Q9FN37|PSKR2_ARATH;	Phytosulfokine receptor 2 OS=Arabidopsis thaliana OX=3702 GN=PSKR2 PE=1 SV=1;	PF13855.8;PF08263.14;PF12799.9	LRR_8;LRRNT_2;LRR_4	Leucine rich repeat;Leucine rich repeat N-terminal domain;Leucine Rich repeats
TraesCS5D02G535700	0.633333	0.0233333	28.176	4.81638	6.72341e-05	0.00131171	yes	up	-	GO:0010132;GO:0016021;GO:0016020;GO:0005789;GO:0004497;GO:0016705;GO:0020037;GO:0016709;GO:000550	BP:dhurrin biosynthetic process;CC:integral component of membrane;CC:membrane;CC:endoplasmic reticulum membrane;MF:monooxygenase activity;MF:oxidoreductase activity, acting on paired donors, with incorporation or reduction of molecular oxygen;MF:heme binding;MF:oxidoreductase activity, acting on paired donors, with incorporation or reduction of molecular oxygen, NA;MF:iron ion binding;	K13027	CYP79A1	map00460;map00966	Cyanoamino acid metabolism;Glucosinolate biosynthesis	COG2124	Q:Secondary metabolites biosynthesis, transport and catabolism	KAF7076294.1	hypothetical protein CFC21_080967 [Triticum aestivum]	sp|Q43135|C79A1_SORBI;	Tyrosine N-monooxygenase OS=Sorghum bicolor OX=4558 GN=CYP79A1 PE=1 SV=3;	PF00067.24	p450	Cytochrome P450
TraesCS5D02G551900	8.55	2.82667	2.956	1.56359	2.47108e-21	4.3061e-19	yes	up	-	GO:0005975;GO:0006520;GO:0016491;GO:000455	BP:carbohydrate metabolic process;BP:cellular amino acid metabolic process;MF:oxidoreductase activity;MF:hydrolase activity, hydrolyzing O-glycosyl compounds;	K20848	1-FEH	------	------	COG1621	G:Carbohydrate transport and metabolism	KAF7076512.1	hypothetical protein CFC21_081148 [Triticum aestivum]	sp|Q5JJV0|INV4_ORYSJ;	Beta-fructofuranosidase, insoluble isoenzyme 4 OS=Oryza sativa subsp. japonica OX=39947 GN=CIN4 PE=2 SV=1;	PF00251.22;PF08244.14	Glyco_hydro_32N;Glyco_hydro_32C	Glycosyl hydrolases family 32 N-terminal domain;Glycosyl hydrolases family 32 C terminal
TraesCS5D02G563500	7.14	3.14667	2.222	1.15201	3.79346e-08	1.4653e-06	yes	up	-	GO:000551	MF:protein binding;	------	------	------	------	------	------	KAF7076642.1	hypothetical protein CFC21_081264 [Triticum aestivum]	sp|Q9C699|RLP7_ARATH;	Receptor-like protein 7 OS=Arabidopsis thaliana OX=3702 GN=RLP7 PE=3 SV=2;	PF13855.8;PF12799.9;PF08263.14	LRR_8;LRR_4;LRRNT_2	Leucine rich repeat;Leucine Rich repeats;Leucine rich repeat N-terminal domain
TraesCS5D02G566200	1.17	0.356667	3.17	1.66438	0.000452036	0.00687606	yes	up	Gibberellin 20 oxidase 1-D [Source:UniProtKB/Swiss-Prot;Acc:O04705]	GO:0009826;GO:0009686;GO:0009416;GO:0009908;GO:0051213;GO:0045544;GO:0046872;GO:001649	BP:unidimensional cell growth;BP:gibberellin biosynthetic process;BP:response to light stimulus;BP:flower development;MF:dioxygenase activity;MF:gibberellin 20-oxidase activity;MF:metal ion binding;MF:oxidoreductase activity;	K05282	GA20ox	map00904	Diterpenoid biosynthesis	COG3491	S:Function unknown	O04705.1;;;;;	;Short=Ta20ox1D [Triticum aestivum]	sp|O04705|GAO1D_WHEAT;	Gibberellin 20 oxidase 1-D OS=Triticum aestivum OX=4565 GN=GA20ox1D PE=1 SV=1;	PF03171.22;PF14226.8	2OG-FeII_Oxy;DIOX_N	2OG-F;non-haem dioxygenase in morphine synthesis N-terminal
TraesCS6A02G009100	3.66	1.54667	2.281	1.1896	0.000105255	0.00194801	yes	up	Bidirectional sugar transporter SWEET [Source:UniProtKB/TrEMBL;Acc:W5GC93]	GO:0008643;GO:0016021;GO:000588	BP:carbohydrate transport;CC:integral component of membrane;CC:plasma membrane;	K15382	SLC50A, SWEET	------	------	ENOG4111M4R	U:Intracellular trafficking, secretion, and vesicular transport	KAF7076811.1	hypothetical protein CFC21_081414 [Triticum aestivum]	sp|B8BKP4|SWT14_ORYSI;	Bidirectional sugar transporter SWEET14 OS=Oryza sativa subsp. indica OX=39946 GN=SWEET14 PE=2 SV=1;	PF03083.18;PF04193.16	MtN3_slv;PQ-loop	Sugar efflux transporter for intercellular exchange;PQ loop repeat
TraesCS6A02G014000	6.6	1.85	3.435	1.78046	3.38822e-06	8.9981e-05	yes	up	-	------	------	------	------	------	------	------	------	KAF7076874.1	hypothetical protein CFC21_081475 [Triticum aestivum]	------	------	------	------	------
TraesCS6A02G034300	98.58	35.5467	2.713	1.44014	9.71956e-27	2.7223e-24	yes	up	Histone H2A [Source:UniProtKB/TrEMBL;Acc:W5GEA4]	GO:0006342;GO:0005634;GO:0000786;GO:0003677;GO:004698	BP:chromatin silencing;CC:nucleus;CC:nucleosome;MF:DNA binding;MF:protein heterodimerization activity;	K11251	H2A	------	------	COG5262	B:Chromatin structure and dynamics	XP_020159934.1	histone H2A.1 [Aegilops tauschii subsp. strangulata]	sp|P02275|H2A1_WHEAT;	Histone H2A.1 OS=Triticum aestivum OX=4565 GN=H2A-9 PE=1 SV=2;	PF16211.7;PF00125.26;PF00808.25	Histone_H2A_C;Histone;CBFD_NFYB_HMF	C-terminus of histone H2A;Core histone H2A/H2B/H3/H4;Histone-like transcription factor
TraesCS6A02G034500	33.7433	11.5367	2.871	1.52154	5.25623e-27	1.50884e-24	yes	up	Histone H2B [Source:UniProtKB/TrEMBL;Acc:A0A341WMH6]	GO:0006334;GO:0005634;GO:0000786;GO:0046982;GO:000367	BP:nucleosome assembly;CC:nucleus;CC:nucleosome;MF:protein heterodimerization activity;MF:DNA binding;	K11252	H2B	------	------	ENOG41107MI;ENOG4111NV5	S:Function unknown;B:Chromatin structure and dynamics	XP_037448609.1	histone H2B.2-like [Triticum dicoccoides]	sp|P05621|H2B2_WHEAT;	Histone H2B.2 OS=Triticum aestivum OX=4565 PE=1 SV=2;	PF00125.26;PF00808.25	Histone;CBFD_NFYB_HMF	Core histone H2A/H2B/H3/H4;Histone-like transcription factor
TraesCS6A02G034600	5.01333	2.33667	2.1	1.07023	0.00223033	0.0263349	yes	up	Histone H2A [Source:UniProtKB/TrEMBL;Acc:W5GCH9]	GO:0005634;GO:0000786;GO:0003677;GO:004698	CC:nucleus;CC:nucleosome;MF:DNA binding;MF:protein heterodimerization activity;	K11251	H2A	------	------	COG5262	B:Chromatin structure and dynamics	KAF7077119.1	hypothetical protein CFC21_081704 [Triticum aestivum]	sp|P02275|H2A1_WHEAT;	Histone H2A.1 OS=Triticum aestivum OX=4565 GN=H2A-9 PE=1 SV=2;	PF16211.7;PF00125.26;PF00808.25	Histone_H2A_C;Histone;CBFD_NFYB_HMF	C-terminus of histone H2A;Core histone H2A/H2B/H3/H4;Histone-like transcription factor
TraesCS6A02G034800	64.7867	23.74	2.652	1.40714	2.84066e-26	7.55846e-24	yes	up	Histone H2A [Source:UniProtKB/TrEMBL;Acc:A0A341WE97]	GO:0005634;GO:0000786;GO:0046982;GO:000367	CC:nucleus;CC:nucleosome;MF:protein heterodimerization activity;MF:DNA binding;	K11251	H2A	------	------	------	------	KAF7077121.1	hypothetical protein CFC21_081706 [Triticum aestivum]	sp|P02275|H2A1_WHEAT;	Histone H2A.1 OS=Triticum aestivum OX=4565 GN=H2A-9 PE=1 SV=2;	PF00125.26;PF16211.7;PF00808.25	Histone;Histone_H2A_C;CBFD_NFYB_HMF	Core histone H2A/H2B/H3/H4;C-terminus of histone H2A;Histone-like transcription factor
TraesCS6A02G034900	14.1867	4.44333	3.171	1.66507	1.97998e-11	1.2274e-09	yes	up	Histone H2A [Source:UniProtKB/TrEMBL;Acc:W5GCP4]	GO:0005634;GO:0000786;GO:0003677;GO:004698	CC:nucleus;CC:nucleosome;MF:DNA binding;MF:protein heterodimerization activity;	K11251	H2A	------	------	COG5262	B:Chromatin structure and dynamics	XP_037449840.1	histone H2A.1-like [Triticum dicoccoides]	sp|P02275|H2A1_WHEAT;	Histone H2A.1 OS=Triticum aestivum OX=4565 GN=H2A-9 PE=1 SV=2;	PF16211.7;PF00125.26;PF00808.25	Histone_H2A_C;Histone;CBFD_NFYB_HMF	C-terminus of histone H2A;Core histone H2A/H2B/H3/H4;Histone-like transcription factor
TraesCS6A02G035100	36.32	18.7933	2.201	1.13846	1.09749e-17	1.41125e-15	yes	up	Histone H2A [Source:UniProtKB/TrEMBL;Acc:A0A096UTZ0]	GO:0006342;GO:0005634;GO:0000786;GO:0003677;GO:004698	BP:chromatin silencing;CC:nucleus;CC:nucleosome;MF:DNA binding;MF:protein heterodimerization activity;	K11251	H2A	------	------	COG5262	B:Chromatin structure and dynamics	KAF7077124.1	hypothetical protein CFC21_081709 [Triticum aestivum]	sp|P02275|H2A1_WHEAT;	Histone H2A.1 OS=Triticum aestivum OX=4565 GN=H2A-9 PE=1 SV=2;	PF16211.7;PF00125.26;PF00808.25	Histone_H2A_C;Histone;CBFD_NFYB_HMF	C-terminus of histone H2A;Core histone H2A/H2B/H3/H4;Histone-like transcription factor
TraesCS6A02G035200	6.94667	2.74667	2.433	1.28257	1.30858e-05	0.000302267	yes	up	Histone H2A [Source:UniProtKB/TrEMBL;Acc:A0A1D6AH64]	GO:0006342;GO:0005634;GO:0000786;GO:0003677;GO:004698	BP:chromatin silencing;CC:nucleus;CC:nucleosome;MF:DNA binding;MF:protein heterodimerization activity;	K11251	H2A	------	------	COG5262	B:Chromatin structure and dynamics	XP_037449840.1	histone H2A.1-like [Triticum dicoccoides]	sp|P02275|H2A1_WHEAT;	Histone H2A.1 OS=Triticum aestivum OX=4565 GN=H2A-9 PE=1 SV=2;	PF16211.7;PF00125.26;PF00808.25	Histone_H2A_C;Histone;CBFD_NFYB_HMF	C-terminus of histone H2A;Core histone H2A/H2B/H3/H4;Histone-like transcription factor
TraesCS6A02G040200	24.8033	11.1033	2.174	1.12006	2.05293e-05	0.000453171	yes	up	Histone H2B [Source:UniProtKB/TrEMBL;Acc:W5GC29]	GO:0005634;GO:0016021;GO:0000786;GO:0003677;GO:004698	CC:nucleus;CC:integral component of membrane;CC:nucleosome;MF:DNA binding;MF:protein heterodimerization activity;	K11252	H2B	------	------	ENOG4111NV5	B:Chromatin structure and dynamics	KAF7005313.1	hypothetical protein CFC21_020439 [Triticum aestivum]	sp|Q43217|H2B3_WHEAT;	Histone H2B.3 OS=Triticum aestivum OX=4565 PE=1 SV=3;	PF00125.26;PF00808.25	Histone;CBFD_NFYB_HMF	Core histone H2A/H2B/H3/H4;Histone-like transcription factor
TraesCS6A02G040500	7.06667	2.7	2.532	1.34017	0.000425366	0.00654084	yes	up	Histone H2B [Source:UniProtKB/TrEMBL;Acc:A0A341WSX3]	GO:0006334;GO:0016021;GO:0005634;GO:0000786;GO:0003677;GO:004698	BP:nucleosome assembly;CC:integral component of membrane;CC:nucleus;CC:nucleosome;MF:DNA binding;MF:protein heterodimerization activity;	K11252	H2B	------	------	ENOG4111NV5	B:Chromatin structure and dynamics	EMS46482.1	hypothetical protein TRIUR3_19478 [Triticum urartu]	sp|Q9LGI2|H2B10_ORYSJ;	Histone H2B.10 OS=Oryza sativa subsp. japonica OX=39947 GN=H2B.10 PE=3 SV=1;	PF00125.26;PF00808.25	Histone;CBFD_NFYB_HMF	Core histone H2A/H2B/H3/H4;Histone-like transcription factor
TraesCS6A02G055000	95.1567	36.5633	2.547	1.34891	9.40298e-36	4.9657e-33	yes	up	Histone H4 [Source:UniProtKB/TrEMBL;Acc:A0A077RYQ1]	GO:0006334;GO:0009414;GO:0009579;GO:0005730;GO:0005634;GO:0000786;GO:0005774;GO:0005886;GO:0005694;GO:0005829;GO:0009506;GO:0009507;GO:0003677;GO:004698	BP:nucleosome assembly;BP:response to water deprivation;CC:thylakoid;CC:nucleolus;CC:nucleus;CC:nucleosome;CC:vacuolar membrane;CC:plasma membrane;CC:chromosome;CC:cytosol;CC:plasmodesma;CC:chloroplast;MF:DNA binding;MF:protein heterodimerization activity;	K11254	H4	------	------	COG2036	B:Chromatin structure and dynamics	XP_037446040.1	uncharacterized protein LOC119315577 [Triticum dicoccoides]	sp|P62785|H41_WHEAT;	Histone H4 variant TH011 OS=Triticum aestivum OX=4565 PE=3 SV=2;	PF15511.8;PF02969.19;PF15630.8;PF00125.26	CENP-T_C;TAF;CENP-S;Histone	Centromere kinetochore component CENP-T histone fold;TATA box binding protein associated factor;CENP-S protein;Core histone H2A/H2B/H3/H4
TraesCS6A02G055200	112.777	50.3733	2.18	1.12457	5.5473e-23	1.10916e-20	yes	up	Histone H4 [Source:UniProtKB/TrEMBL;Acc:A0A077RYQ1]	GO:0006334;GO:0009414;GO:0009579;GO:0005730;GO:0005634;GO:0000786;GO:0005774;GO:0005886;GO:0005694;GO:0005829;GO:0009506;GO:0009507;GO:0003677;GO:004698	BP:nucleosome assembly;BP:response to water deprivation;CC:thylakoid;CC:nucleolus;CC:nucleus;CC:nucleosome;CC:vacuolar membrane;CC:plasma membrane;CC:chromosome;CC:cytosol;CC:plasmodesma;CC:chloroplast;MF:DNA binding;MF:protein heterodimerization activity;	K11254	H4	------	------	COG2036	B:Chromatin structure and dynamics	XP_037446040.1	uncharacterized protein LOC119315577 [Triticum dicoccoides]	sp|P62785|H41_WHEAT;	Histone H4 variant TH011 OS=Triticum aestivum OX=4565 PE=3 SV=2;	PF15511.8;PF02969.19;PF15630.8;PF00125.26	CENP-T_C;TAF;CENP-S;Histone	Centromere kinetochore component CENP-T histone fold;TATA box binding protein associated factor;CENP-S protein;Core histone H2A/H2B/H3/H4
TraesCS6A02G055400	71.71	32.1867	2.178	1.1228	1.99974e-18	2.71796e-16	yes	up	Histone H4 variant TH011 [Source:UniProtKB/Swiss-Prot;Acc:P62785]	GO:0009414;GO:0018298;GO:0009765;GO:0016192;GO:0006334;GO:0006886;GO:0005829;GO:0000786;GO:0009579;GO:0009536;GO:0005730;GO:0005634;GO:0005774;GO:0005694;GO:0009535;GO:0005886;GO:0030126;GO:0009506;GO:0009507;GO:0009522;GO:0009523;GO:0000139;GO:0003677;GO:0005198;GO:0005524;GO:0016168;GO:004698	BP:response to water deprivation;BP:protein-chromophore linkage;BP:photosynthesis, light harvesting;BP:vesicle-mediated transport;BP:nucleosome assembly;BP:intracellular protein transport;CC:cytosol;CC:nucleosome;CC:thylakoid;CC:plastid;CC:nucleolus;CC:nucleus;CC:vacuolar membrane;CC:chromosome;CC:chloroplast thylakoid membrane;CC:plasma membrane;CC:COPI vesicle coat;CC:plasmodesma;CC:chloroplast…	K11254	H4	------	------	COG2036	B:Chromatin structure and dynamics	ACG30677.1	histone H4 [Zea mays]	sp|P62785|H41_WHEAT;	Histone H4 variant TH011 OS=Triticum aestivum OX=4565 PE=3 SV=2;	PF15511.8;PF02969.19;PF15630.8;PF00125.26	CENP-T_C;TAF;CENP-S;Histone	Centromere kinetochore component CENP-T histone fold;TATA box binding protein associated factor;CENP-S protein;Core histone H2A/H2B/H3/H4
TraesCS6A02G059000	91.6033	39.3433	2.27	1.1824	6.15683e-20	9.29991e-18	yes	up	Histone H4 [Source:UniProtKB/TrEMBL;Acc:A0A077RYQ1]	GO:0009414;GO:0018298;GO:0009765;GO:0016192;GO:0006334;GO:0006352;GO:0006886;GO:0005829;GO:0000786;GO:0009579;GO:0009536;GO:0005730;GO:0005634;GO:0005774;GO:0005694;GO:0009535;GO:0005886;GO:0030126;GO:0009506;GO:0009507;GO:0009522;GO:0009523;GO:0000139;GO:0003677;GO:0005198;GO:0005524;GO:0016168;GO:004698	BP:response to water deprivation;BP:protein-chromophore linkage;BP:photosynthesis, light harvesting;BP:vesicle-mediated transport;BP:nucleosome assembly;BP:DNA-templated transcription, initiation;BP:intracellular protein transport;CC:cytosol;CC:nucleosome;CC:thylakoid;CC:plastid;CC:nucleolus;CC:nucleus;CC:vacuolar membrane;CC:chromosome;CC:chloroplast thylakoid membrane;CC:plasma membrane;CC:COPI…	K11254;K11253	H4;H3	------	------	------	------	KAF4374696.1	hypothetical protein F8388_020217 [Cannabis sativa]	sp|P62785|H41_WHEAT;	Histone H4 variant TH011 OS=Triticum aestivum OX=4565 PE=3 SV=2;	PF15511.8;PF02969.19;PF15630.8;PF00125.26	CENP-T_C;TAF;CENP-S;Histone	Centromere kinetochore component CENP-T histone fold;TATA box binding protein associated factor;CENP-S protein;Core histone H2A/H2B/H3/H4
TraesCS6A02G061200	0.656667	0.22	2.959	1.5653	0.00311293	0.0344891	yes	up	-	GO:0006468;GO:0007166;GO:0016021;GO:0005886;GO:0030247;GO:0004674;GO:0005509;GO:0004672;GO:000552	BP:protein phosphorylation;BP:cell surface receptor signaling pathway;CC:integral component of membrane;CC:plasma membrane;MF:polysaccharide binding;MF:protein serine/threonine kinase activity;MF:calcium ion binding;MF:protein kinase activity;MF:ATP binding;	------	------	------	------	COG0515	T:Signal transduction mechanisms	KAF7077421.1	hypothetical protein CFC21_081975 [Triticum aestivum]	sp|Q9LMN6|WAK4_ARATH;	Wall-associated receptor kinase 4 OS=Arabidopsis thaliana OX=3702 GN=WAK4 PE=2 SV=1;	PF07714.19;PF00069.27;PF13947.8;PF07645.17;PF12947.9	PK_Tyr_Ser-Thr;Pkinase;GUB_WAK_bind;EGF_CA;EGF_3	Protein tyrosine and serine/threonine kinase;Protein kinase domain;Wall-associated receptor kinase galacturonan-binding;Calcium-binding EGF domain;EGF domain
TraesCS6A02G061300	22.5167	10.71	2.073	1.05195	1.05854e-07	3.74007e-06	yes	up	Histone H4 variant TH011 [Source:UniProtKB/Swiss-Prot;Acc:P62785]	GO:0009414;GO:0006886;GO:0018298;GO:0009765;GO:0006334;GO:0006352;GO:0016192;GO:0000786;GO:0009579;GO:0009536;GO:0005730;GO:0005634;GO:0005774;GO:0005694;GO:0009535;GO:0005886;GO:0030126;GO:0009506;GO:0009507;GO:0009522;GO:0009523;GO:0000139;GO:0005829;GO:0003677;GO:0005198;GO:0005524;GO:0016168;GO:004698	BP:response to water deprivation;BP:intracellular protein transport;BP:protein-chromophore linkage;BP:photosynthesis, light harvesting;BP:nucleosome assembly;BP:DNA-templated transcription, initiation;BP:vesicle-mediated transport;CC:nucleosome;CC:thylakoid;CC:plastid;CC:nucleolus;CC:nucleus;CC:vacuolar membrane;CC:chromosome;CC:chloroplast thylakoid membrane;CC:plasma membrane;CC:COPI vesicle co…	K11254;K11253	H4;H3	------	------	------	------	THU70086.1	hypothetical protein C4D60_Mb08t21360 [Musa balbisiana]	sp|P62785|H41_WHEAT;	Histone H4 variant TH011 OS=Triticum aestivum OX=4565 PE=3 SV=2;	PF15511.8;PF02969.19;PF15630.8;PF00125.26	CENP-T_C;TAF;CENP-S;Histone	Centromere kinetochore component CENP-T histone fold;TATA box binding protein associated factor;CENP-S protein;Core histone H2A/H2B/H3/H4
TraesCS6A02G061500	75.7667	29.1133	2.527	1.33768	4.65667e-20	7.11155e-18	yes	up	Histone H3 [Source:UniProtKB/TrEMBL;Acc:A0A077RTJ8]	GO:0005634;GO:0005694;GO:0000786;GO:0003677;GO:004698	CC:nucleus;CC:chromosome;CC:nucleosome;MF:DNA binding;MF:protein heterodimerization activity;	K11253	H3	------	------	COG2036	B:Chromatin structure and dynamics	KAF8653224.1	hypothetical protein HU200_062679 [Digitaria exilis]	sp|P68429|H32_MEDSA;	Histone H3.2 OS=Medicago sativa OX=3879 GN=H3-1.1 PE=1 SV=2;	PF00125.26;PF15511.8;PF15630.8	Histone;CENP-T_C;CENP-S	Core histone H2A/H2B/H3/H4;Centromere kinetochore component CENP-T histone fold;CENP-S protein
TraesCS6A02G061600	49.4167	18.8333	2.558	1.35513	1.81215e-18	2.4776e-16	yes	up	Histone H4 [Source:UniProtKB/TrEMBL;Acc:A0A077RYQ1]	GO:0006352;GO:0006334;GO:0009414;GO:0090114;GO:0006886;GO:0009579;GO:0016021;GO:0005730;GO:0005789;GO:0005634;GO:0000786;GO:0005774;GO:0030127;GO:0005886;GO:0005694;GO:0005829;GO:0009506;GO:0009507;GO:0046872;GO:0003677;GO:004698	BP:DNA-templated transcription, initiation;BP:nucleosome assembly;BP:response to water deprivation;BP:COPII-coated vesicle budding;BP:intracellular protein transport;CC:thylakoid;CC:integral component of membrane;CC:nucleolus;CC:endoplasmic reticulum membrane;CC:nucleus;CC:nucleosome;CC:vacuolar membrane;CC:COPII vesicle coat;CC:plasma membrane;CC:chromosome;CC:cytosol;CC:plasmodesma;CC:chloropla…	K11254;K11253	H4;H3	------	------	------	------	XP_029127970.1	uncharacterized protein LOC109794469 [Cajanus cajan]	sp|P62785|H41_WHEAT;	Histone H4 variant TH011 OS=Triticum aestivum OX=4565 PE=3 SV=2;	PF15511.8;PF02969.19;PF15630.8;PF00125.26	CENP-T_C;TAF;CENP-S;Histone	Centromere kinetochore component CENP-T histone fold;TATA box binding protein associated factor;CENP-S protein;Core histone H2A/H2B/H3/H4
TraesCS6A02G061700	13.1467	3.98667	3.228	1.69055	8.34161e-12	5.43903e-10	yes	up	Histone H2A [Source:UniProtKB/TrEMBL;Acc:W5GF23]	GO:0005634;GO:0000786;GO:0003677;GO:004698	CC:nucleus;CC:nucleosome;MF:DNA binding;MF:protein heterodimerization activity;	K11251	H2A	------	------	COG5262	B:Chromatin structure and dynamics	KAF7077426.1	hypothetical protein CFC21_081980 [Triticum aestivum]	sp|P02275|H2A1_WHEAT;	Histone H2A.1 OS=Triticum aestivum OX=4565 GN=H2A-9 PE=1 SV=2;	PF16211.7;PF00125.26;PF00808.25	Histone_H2A_C;Histone;CBFD_NFYB_HMF	C-terminus of histone H2A;Core histone H2A/H2B/H3/H4;Histone-like transcription factor
TraesCS6A02G062600	92.8133	36.0667	2.51	1.32778	7.3892e-29	2.48151e-26	yes	up	Histone H2A [Source:UniProtKB/TrEMBL;Acc:W5GCV3]	GO:0005634;GO:0000786;GO:0003677;GO:004698	CC:nucleus;CC:nucleosome;MF:DNA binding;MF:protein heterodimerization activity;	K11251	H2A	------	------	COG5262	B:Chromatin structure and dynamics	KAF7077429.1	hypothetical protein CFC21_081984 [Triticum aestivum]	sp|P02275|H2A1_WHEAT;	Histone H2A.1 OS=Triticum aestivum OX=4565 GN=H2A-9 PE=1 SV=2;	PF16211.7;PF00125.26;PF00808.25	Histone_H2A_C;Histone;CBFD_NFYB_HMF	C-terminus of histone H2A;Core histone H2A/H2B/H3/H4;Histone-like transcription factor
TraesCS6A02G062800	86.0933	35.5567	2.364	1.24116	3.37997e-24	7.51865e-22	yes	up	Histone H4 [Source:UniProtKB/TrEMBL;Acc:A0A077RYQ1]	GO:0006352;GO:0006334;GO:0009414;GO:0009579;GO:0005730;GO:0005634;GO:0000786;GO:0005774;GO:0005886;GO:0005694;GO:0005829;GO:0009506;GO:0009507;GO:0003677;GO:004698	BP:DNA-templated transcription, initiation;BP:nucleosome assembly;BP:response to water deprivation;CC:thylakoid;CC:nucleolus;CC:nucleus;CC:nucleosome;CC:vacuolar membrane;CC:plasma membrane;CC:chromosome;CC:cytosol;CC:plasmodesma;CC:chloroplast;MF:DNA binding;MF:protein heterodimerization activity;	K11254	H4	------	------	COG2036	B:Chromatin structure and dynamics	XP_040955110.1	uncharacterized protein LOC107932445 [Gossypium hirsutum]	sp|P62785|H41_WHEAT;	Histone H4 variant TH011 OS=Triticum aestivum OX=4565 PE=3 SV=2;	PF15511.8;PF02969.19;PF15630.8;PF00125.26	CENP-T_C;TAF;CENP-S;Histone	Centromere kinetochore component CENP-T histone fold;TATA box binding protein associated factor;CENP-S protein;Core histone H2A/H2B/H3/H4
TraesCS6A02G063100	68.43	29.9933	2.226	1.15448	2.86732e-20	4.45763e-18	yes	up	Histone H4 variant TH011 [Source:UniProtKB/Swiss-Prot;Acc:P62785]	GO:0090114;GO:0006334;GO:0009414;GO:0006886;GO:0009579;GO:0005730;GO:0005789;GO:0005634;GO:0000786;GO:0005774;GO:0030127;GO:0005886;GO:0005694;GO:0005829;GO:0009506;GO:0009507;GO:0046872;GO:0003677;GO:004698	BP:COPII-coated vesicle budding;BP:nucleosome assembly;BP:response to water deprivation;BP:intracellular protein transport;CC:thylakoid;CC:nucleolus;CC:endoplasmic reticulum membrane;CC:nucleus;CC:nucleosome;CC:vacuolar membrane;CC:COPII vesicle coat;CC:plasma membrane;CC:chromosome;CC:cytosol;CC:plasmodesma;CC:chloroplast;MF:metal ion binding;MF:DNA binding;MF:protein heterodimerization activity;	K11254;K11253	H4;H3	------	------	------	------	KAG6521520.1	hypothetical protein ZIOFF_018643 [Zingiber officinale]	sp|P62785|H41_WHEAT;	Histone H4 variant TH011 OS=Triticum aestivum OX=4565 PE=3 SV=2;	PF15511.8;PF02969.19;PF15630.8;PF00125.26	CENP-T_C;TAF;CENP-S;Histone	Centromere kinetochore component CENP-T histone fold;TATA box binding protein associated factor;CENP-S protein;Core histone H2A/H2B/H3/H4
TraesCS6A02G063300	1.20667	0.553333	2.145	1.10098	0.00103894	0.0139753	yes	up	-	GO:0006468;GO:0005524;GO:000467	BP:protein phosphorylation;MF:ATP binding;MF:protein kinase activity;	K08857	NEK1_4_5	------	------	ENOG410Y7JF	T:Signal transduction mechanisms	KAF7077453.1	hypothetical protein CFC21_082007 [Triticum aestivum]	sp|Q6ZEZ5|NEK3_ORYSJ;	Serine/threonine-protein kinase Nek3 OS=Oryza sativa subsp. japonica OX=39947 GN=NEK3 PE=1 SV=1;	PF00069.27;PF07714.19;PF14531.8;PF17667.3	Pkinase;PK_Tyr_Ser-Thr;Kinase-like;Pkinase_fungal	Protein kinase domain;Protein tyrosine and serine/threonine kinase;Kinase-like;Fungal protein kinase
TraesCS6A02G063400	38.8033	14.2633	2.656	1.40899	1.75508e-18	2.4091e-16	yes	up	Histone H3 [Source:UniProtKB/TrEMBL;Acc:A0A077RTJ8]	GO:0005634;GO:0005694;GO:0000786;GO:0003677;GO:004698	CC:nucleus;CC:chromosome;CC:nucleosome;MF:DNA binding;MF:protein heterodimerization activity;	K11253	H3	------	------	COG2036	B:Chromatin structure and dynamics	XP_012702890.1	histone H3-like centromeric protein CSE4 [Setaria italica]	sp|P68429|H32_MEDSA;	Histone H3.2 OS=Medicago sativa OX=3879 GN=H3-1.1 PE=1 SV=2;	PF00125.26;PF15511.8;PF15630.8	Histone;CENP-T_C;CENP-S	Core histone H2A/H2B/H3/H4;Centromere kinetochore component CENP-T histone fold;CENP-S protein
TraesCS6A02G071800	7.09	3.08333	2.255	1.17309	3.69039e-09	1.68741e-07	yes	up	Carboxypeptidase [Source:UniProtKB/TrEMBL;Acc:W5GEH0]	GO:0006508;GO:000418	BP:proteolysis;MF:serine-type carboxypeptidase activity;	K09646	SCPEP1	------	------	COG2939	E:Amino acid transport and metabolism	KAF7077559.1	hypothetical protein CFC21_082095 [Triticum aestivum]	sp|Q67Y83|SCP51_ARATH;	Serine carboxypeptidase-like 51 OS=Arabidopsis thaliana OX=3702 GN=SCPL51 PE=2 SV=2;	PF00450.24;PF12697.9	Peptidase_S10;Abhydrolase_6	Serine carboxypeptidase;Alpha/beta hydrolase family
TraesCS6A02G075200	11.23	4.60667	2.38	1.25117	9.07444e-07	2.67903e-05	yes	up	Histone H4 variant TH011 [Source:UniProtKB/Swiss-Prot;Acc:P62785]	GO:0006334;GO:0009414;GO:0009579;GO:0005730;GO:0005634;GO:0000786;GO:0005774;GO:0005886;GO:0005694;GO:0005829;GO:0009506;GO:0009507;GO:0003677;GO:004698	BP:nucleosome assembly;BP:response to water deprivation;CC:thylakoid;CC:nucleolus;CC:nucleus;CC:nucleosome;CC:vacuolar membrane;CC:plasma membrane;CC:chromosome;CC:cytosol;CC:plasmodesma;CC:chloroplast;MF:DNA binding;MF:protein heterodimerization activity;	K11254;K11253	H4;H3	------	------	COG2036	B:Chromatin structure and dynamics	KAG6570719.1	hypothetical protein SDJN03_29634, partial [Cucurbita argyrosperma subsp. sororia]	sp|P62785|H41_WHEAT;	Histone H4 variant TH011 OS=Triticum aestivum OX=4565 PE=3 SV=2;	PF15511.8;PF02969.19;PF15630.8;PF00125.26	CENP-T_C;TAF;CENP-S;Histone	Centromere kinetochore component CENP-T histone fold;TATA box binding protein associated factor;CENP-S protein;Core histone H2A/H2B/H3/H4
TraesCS6A02G086200	99.6867	42.1967	2.303	1.20362	3.92378e-25	9.42539e-23	yes	up	Histone H2B [Source:UniProtKB/TrEMBL;Acc:W5GF52]	GO:0006334;GO:0005634;GO:0000786;GO:0016021;GO:0003677;GO:004698	BP:nucleosome assembly;CC:nucleus;CC:nucleosome;CC:integral component of membrane;MF:DNA binding;MF:protein heterodimerization activity;	K11252	H2B	------	------	ENOG4111NV5	B:Chromatin structure and dynamics	EMS46482.1	hypothetical protein TRIUR3_19478 [Triticum urartu]	sp|P05621|H2B2_WHEAT;	Histone H2B.2 OS=Triticum aestivum OX=4565 PE=1 SV=2;	PF00125.26;PF00808.25	Histone;CBFD_NFYB_HMF	Core histone H2A/H2B/H3/H4;Histone-like transcription factor
TraesCS6A02G086400	163.233	72.4	2.198	1.13603	1.97191e-32	8.36923e-30	yes	up	Histone H2B [Source:UniProtKB/TrEMBL;Acc:W5GCJ7]	GO:0006334;GO:0016021;GO:0005634;GO:0000786;GO:0005694;GO:0003677;GO:004698	BP:nucleosome assembly;CC:integral component of membrane;CC:nucleus;CC:nucleosome;CC:chromosome;MF:DNA binding;MF:protein heterodimerization activity;	K11252	H2B	------	------	ENOG4111NV5	B:Chromatin structure and dynamics	EMS46482.1	hypothetical protein TRIUR3_19478 [Triticum urartu]	sp|P05621|H2B2_WHEAT;	Histone H2B.2 OS=Triticum aestivum OX=4565 PE=1 SV=2;	PF00125.26;PF00808.25	Histone;CBFD_NFYB_HMF	Core histone H2A/H2B/H3/H4;Histone-like transcription factor
TraesCS6A02G099700	6.02	1.34	4.607	2.2039	0.00442539	0.0456207	yes	up	-	GO:0005634;GO:0000786;GO:0046982;GO:000367	CC:nucleus;CC:nucleosome;MF:protein heterodimerization activity;MF:DNA binding;	K11253	H3	------	------	COG2036	B:Chromatin structure and dynamics	EMS47381.1	Histone H3.2 [Triticum urartu]	sp|P68429|H32_MEDSA;	Histone H3.2 OS=Medicago sativa OX=3879 GN=H3-1.1 PE=1 SV=2;	PF00125.26;PF15511.8;PF15630.8	Histone;CENP-T_C;CENP-S	Core histone H2A/H2B/H3/H4;Centromere kinetochore component CENP-T histone fold;CENP-S protein
TraesCS6A02G114800	1.00333	0.26	3.794	1.92363	3.03252e-05	0.000640123	yes	up	-	GO:0016021;GO:0004497;GO:0016705;GO:0005506;GO:002003	CC:integral component of membrane;MF:monooxygenase activity;MF:oxidoreductase activity, acting on paired donors, with incorporation or reduction of molecular oxygen;MF:iron ion binding;MF:heme binding;	------	------	------	------	COG2124	Q:Secondary metabolites biosynthesis, transport and catabolism	XP_037449552.1	premnaspirodiene oxygenase-like [Triticum dicoccoides]	sp|A6YIH8|C7D55_HYOMU;	Premnaspirodiene oxygenase OS=Hyoscyamus muticus OX=35626 GN=CYP71D55 PE=1 SV=1;	PF00067.24	p450	Cytochrome P450
TraesCS6A02G117200	119.01	51.78	2.241	1.16417	1.24131e-22	2.41902e-20	yes	up	Histone H2A [Source:UniProtKB/TrEMBL;Acc:A0A1D6AJU2]	GO:0005634;GO:0000786;GO:0003677;GO:004698	CC:nucleus;CC:nucleosome;MF:DNA binding;MF:protein heterodimerization activity;	K11251	H2A	------	------	COG5262	B:Chromatin structure and dynamics	XP_037445806.1	histone H2A-like [Triticum dicoccoides]	sp|P40280|H2A_MAIZE;	Histone H2A OS=Zea mays OX=4577 PE=2 SV=1;	PF16211.7;PF00125.26;PF00808.25	Histone_H2A_C;Histone;CBFD_NFYB_HMF	C-terminus of histone H2A;Core histone H2A/H2B/H3/H4;Histone-like transcription factor
TraesCS6A02G155800	46.86	18.29	2.501	1.32234	1.19082e-27	3.64521e-25	yes	up	Histone H3 [Source:UniProtKB/TrEMBL;Acc:A0A077RTJ8]	GO:0005634;GO:0005694;GO:0000786;GO:0003677;GO:004698	CC:nucleus;CC:chromosome;CC:nucleosome;MF:DNA binding;MF:protein heterodimerization activity;	K11253	H3	------	------	COG2036	B:Chromatin structure and dynamics	XP_012702890.1	histone H3-like centromeric protein CSE4 [Setaria italica]	sp|P68429|H32_MEDSA;	Histone H3.2 OS=Medicago sativa OX=3879 GN=H3-1.1 PE=1 SV=2;	PF00125.26;PF15511.8;PF15630.8	Histone;CENP-T_C;CENP-S	Core histone H2A/H2B/H3/H4;Centromere kinetochore component CENP-T histone fold;CENP-S protein
TraesCS6A02G160400	0.943333	0.31	3.056	1.6116	0.0034811	0.0377136	yes	up	-	GO:001678	MF:hydrolase activity;	------	------	------	------	ENOG4111QDI	S:Function unknown	XP_037449393.1	uncharacterized protein LOC119318950 [Triticum dicoccoides]	sp|Q9KWQ6|HSAD_RHOJR;	4,5:9,10-diseco-3-hydroxy-5,9,17-trioxoandrosta-;	PF00561.22;PF12697.9;PF12146.10	Abhydrolase_1;Abhydrolase_6;Hydrolase_4	alpha/beta hydrolase fold;Alpha/beta hydrolase family;Serine aminopeptidase, S33
TraesCS6A02G177500	5.56	2.63333	2.048	1.03387	7.36906e-06	0.000180716	yes	up	-	------	------	------	------	------	------	ENOG410YE8S	S:Function unknown	KAF7078826.1	hypothetical protein CFC21_083189 [Triticum aestivum]	------	------	PF04862.14	DUF642	Protein of unknown function
TraesCS6A02G178500	0.363333	0.13	2.652	1.40707	0.00102406	0.0138154	yes	up	-	GO:0016020;GO:0016021;GO:0042626;GO:0140359;GO:000552	CC:membrane;CC:integral component of membrane;MF:ATPase activity, coupled to transmembrane movement of substances;MF:ABC-type transmembrane transporter activity;MF:ATP binding;	------	------	------	------	COG0842	V:Defense mechanisms	XP_037446807.1	ABC transporter G family member 39 [Triticum dicoccoides]	sp|Q8GU88|AB39G_ORYSJ;	ABC transporter G family member 39 OS=Oryza sativa subsp. japonica OX=39947 GN=ABCG39 PE=3 SV=1;	PF01061.26;PF00005.29;PF08370.13;PF19055.2;PF14510.8;PF00004.31	ABC2_membrane;ABC_tran;PDR_assoc;ABC2_membrane_7;ABC_trans_N;AAA	ABC-2 type transporter;ABC transporter;Plant PDR ABC transporter associated;ABC-2 type transporter;ABC-transporter N-terminal;ATPase family associated with various cellular activities
TraesCS6A02G257300	0.59	0.17	3.489	1.80264	0.000694928	0.00996181	yes	up	-	GO:0055085;GO:0016021;GO:002285	BP:transmembrane transport;CC:integral component of membrane;MF:transmembrane transporter activity;	------	------	------	------	ENOG41101S9	T:Signal transduction mechanisms	KAF7079802.1	hypothetical protein CFC21_083985 [Triticum aestivum]	sp|A2X8A7|SPXM1_ORYSI;	SPX domain-containing membrane protein OsI_08463 OS=Oryza sativa subsp. indica OX=39946 GN=OsI_08463 PE=3 SV=2;	PF07690.18;PF03105.21	MFS_1;SPX	Major Facilitator Superfamily;SPX domain
TraesCS6A02G260700	278.993	124.267	2.191	1.13178	1.81094e-33	8.35216e-31	yes	up	Histone H4 [Source:UniProtKB/TrEMBL;Acc:A0A077RYQ1]	GO:0006334;GO:0009414;GO:0009579;GO:0005730;GO:0005634;GO:0000786;GO:0005774;GO:0005886;GO:0005694;GO:0005829;GO:0009506;GO:0009507;GO:0003677;GO:004698	BP:nucleosome assembly;BP:response to water deprivation;CC:thylakoid;CC:nucleolus;CC:nucleus;CC:nucleosome;CC:vacuolar membrane;CC:plasma membrane;CC:chromosome;CC:cytosol;CC:plasmodesma;CC:chloroplast;MF:DNA binding;MF:protein heterodimerization activity;	K11253	H3	------	------	COG2036	B:Chromatin structure and dynamics	RWW84977.1	hypothetical protein BHE74_00006394 [Ensete ventricosum]	sp|P62785|H41_WHEAT;	Histone H4 variant TH011 OS=Triticum aestivum OX=4565 PE=3 SV=2;	PF15511.8;PF02969.19;PF15630.8;PF00125.26	CENP-T_C;TAF;CENP-S;Histone	Centromere kinetochore component CENP-T histone fold;TATA box binding protein associated factor;CENP-S protein;Core histone H2A/H2B/H3/H4
TraesCS6A02G268500	2.44333	1.11667	2.144	1.10043	7.36558e-06	0.000180694	yes	up	-	GO:0055085;GO:0016020;GO:0016021;GO:002285	BP:transmembrane transport;CC:membrane;CC:integral component of membrane;MF:transmembrane transporter activity;	K14638	SLC15A3_4, PHT	------	------	COG3104	E:Amino acid transport and metabolism	KAF7079924.1	hypothetical protein CFC21_084085 [Triticum aestivum]	sp|P46032|PTR2_ARATH;	Protein NRT1/ PTR FAMILY 8.3 OS=Arabidopsis thaliana OX=3702 GN=NPF8.3 PE=1 SV=1;	PF00854.23;PF07690.18	PTR2;MFS_1	POT family;Major Facilitator Superfamily
TraesCS6A02G291800	2.69	0.65	4.013	2.00456	5.39127e-10	2.76687e-08	yes	up	-	GO:0016021;GO:0016705;GO:0004497;GO:0005506;GO:002003	CC:integral component of membrane;MF:oxidoreductase activity, acting on paired donors, with incorporation or reduction of molecular oxygen;MF:monooxygenase activity;MF:iron ion binding;MF:heme binding;	------	------	------	------	COG2124	Q:Secondary metabolites biosynthesis, transport and catabolism	XP_037448145.1	cytochrome P450 CYP72A219-like [Triticum dicoccoides]	sp|A0A0S2IHL2|C7A39_KALSE;	Cytochrome P450 72A397 OS=Kalopanax septemlobus OX=228393 GN=CYP72A397 PE=1 SV=1;	PF00067.24	p450	Cytochrome P450
TraesCS6A02G312600	1.37333	0.543333	2.439	1.28653	0.00202787	0.0243686	yes	up	RING-type E3 ubiquitin transferase [Source:UniProtKB/TrEMBL;Acc:A0A1D6DA39]	GO:0016567;GO:000484	BP:protein ubiquitination;MF:ubiquitin-protein transferase activity;	------	------	------	------	ENOG410Y3P9	O:Posttranslational modification, protein turnover, chaperones	XP_037444862.1	U-box domain-containing protein 21-like [Triticum dicoccoides]	sp|Q5PNY6|PUB21_ARATH;	U-box domain-containing protein 21 OS=Arabidopsis thaliana OX=3702 GN=PUB21 PE=2 SV=1;	PF04564.17;PF11789.10	U-box;zf-Nse	U-box domain;Zinc-finger of the MIZ type in Nse subunit
TraesCS6A02G326200	2.03333	0.443333	4.542	2.1832	1.67054e-16	1.92651e-14	yes	up	Nitrate reductase [Source:UniProtKB/TrEMBL;Acc:A0A1D6A963]	GO:0042128;GO:0006809;GO:0043546;GO:0050464;GO:0020037;GO:0009703;GO:0030151;GO:0071949;GO:001649	BP:nitrate assimilation;BP:nitric oxide biosynthetic process;MF:molybdopterin cofactor binding;MF:nitrate reductas;MF:heme binding;MF:nitrate reductas;MF:molybdenum ion binding;MF:FAD binding;MF:oxidoreductase activity;	K10534	NR	map00910	Nitrogen metabolism	COG0543;COG5274;COG5274	C:Energy production and conversion;I:Lipid transport and metabolism	VAI49900.1	unnamed protein product [Triticum turgidum subsp. durum]	sp|P27968|NIA7_HORVU;	Nitrate reductase [NA;	PF00174.21;PF03404.18;PF00970.26;PF00175.23;PF00173.30;PF08030.14	Oxidored_molyb;Mo-co_dimer;FAD_binding_6;NAD_binding_1;Cyt-b5;NAD_binding_6	Oxidoreductase molybdopterin binding domain;Mo-co oxidoreductase dimerisation domain;Oxidoreductase FAD-binding domain;Oxidoreductase NAD-binding domain;Cytochrome b5-like Heme/Steroid binding domain;Ferric reductase NAD binding domain
TraesCS6A02G375900	4.14333	1.59	2.569	1.36139	6.92538e-07	2.08669e-05	yes	up	-	GO:0006468;GO:0018105;GO:0035556;GO:0046777;GO:0005737;GO:0005634;GO:0004683;GO:0009931;GO:0004674;GO:0005516;GO:0004672;GO:000552	BP:protein phosphorylation;BP:peptidyl-serine phosphorylation;BP:intracellular signal transduction;BP:protein autophosphorylation;CC:cytoplasm;CC:nucleus;MF:calmodulin-dependent protein kinase activity;MF:calcium-dependent protein serine/threonine kinase activity;MF:protein serine/threonine kinase activity;MF:calmodulin binding;MF:protein kinase activity;MF:ATP binding;	------	------	------	------	ENOG410XRMJ	T:Signal transduction mechanisms	KAF7081211.1	hypothetical protein CFC21_085179 [Triticum aestivum]	sp|Q9SPK4|PPCK1_ARATH;	Phosphoenolpyruvate carboxylase kinase 1 OS=Arabidopsis thaliana OX=3702 GN=PPCK1 PE=1 SV=1;	PF00069.27;PF07714.19;PF14531.8	Pkinase;PK_Tyr_Ser-Thr;Kinase-like	Protein kinase domain;Protein tyrosine and serine/threonine kinase;Kinase-like
TraesCS6A02G382400	4.31	1.57	2.687	1.42625	5.09821e-08	1.91684e-06	yes	up	Bidirectional sugar transporter SWEET [Source:UniProtKB/TrEMBL;Acc:W5G7J1]	GO:0008643;GO:0016021;GO:0005886;GO:005111	BP:carbohydrate transport;CC:integral component of membrane;CC:plasma membrane;MF:sugar transmembrane transporter activity;	K15382	SLC50A, SWEET	------	------	ENOG4111M4R	U:Intracellular trafficking, secretion, and vesicular transport	EMS48886.1	Bidirectional sugar transporter SWEET13 [Triticum urartu]	sp|Q2QR07|SWT13_ORYSJ;	Bidirectional sugar transporter SWEET13 OS=Oryza sativa subsp. japonica OX=39947 GN=SWEET13 PE=2 SV=1;	PF03083.18;PF04193.16	MtN3_slv;PQ-loop	Sugar efflux transporter for intercellular exchange;PQ loop repeat
TraesCS6A02G401600	13.99	6.28667	2.198	1.13603	7.31505e-08	2.65256e-06	yes	up	Histone H2A [Source:UniProtKB/TrEMBL;Acc:A0A1D6ABL5]	GO:0006412;GO:0005840;GO:0005634;GO:0000786;GO:0004176;GO:0004222;GO:0003735;GO:0003677;GO:0046982;GO:000552	BP:translation;CC:ribosome;CC:nucleus;CC:nucleosome;MF:ATP-dependent peptidase activity;MF:metalloendopeptidase activity;MF:structural constituent of ribosome;MF:DNA binding;MF:protein heterodimerization activity;MF:ATP binding;	K11251	H2A	------	------	COG5262	B:Chromatin structure and dynamics	XP_037449067.1	probable histone H2AXb [Triticum dicoccoides]	sp|O65759|H2AX_CICAR;	Histone H2AX OS=Cicer arietinum OX=3827 GN=HIS2A PE=2 SV=1;	PF16211.7;PF00125.26	Histone_H2A_C;Histone	C-terminus of histone H2A;Core histone H2A/H2B/H3/H4
TraesCS6B02G002700	5.32667	2.05333	2.562	1.35742	1.92122e-08	7.84142e-07	yes	up	-	GO:0016021;GO:0004674;GO:0030247;GO:0005509;GO:000552	CC:integral component of membrane;MF:protein serine/threonine kinase activity;MF:polysaccharide binding;MF:calcium ion binding;MF:ATP binding;	------	------	------	------	COG0515	T:Signal transduction mechanisms	VAI52317.1	unnamed protein product [Triticum turgidum subsp. durum]	sp|Q9LMP1|WAK2_ARATH;	Wall-associated receptor kinase 2 OS=Arabidopsis thaliana OX=3702 GN=WAK2 PE=1 SV=1;	------	------	------
TraesCS6B02G021100	34.24	12.32	2.732	1.44974	4.25201e-12	2.86704e-10	yes	up	-	------	------	------	------	------	------	------	------	KAF7082035.1	hypothetical protein CFC21_085917 [Triticum aestivum]	------	------	------	------	------
TraesCS6B02G038200	0.456667	0.0466667	7.923	2.98596	0.00233878	0.027354	yes	up	-	GO:001678	MF:hydrolase activity, acting on ester bonds;	------	------	------	------	COG3240	S:Function unknown	KAF7082223.1	hypothetical protein CFC21_086099 [Triticum aestivum]	sp|Q9FJ41|GDL85_ARATH;	GDSL esterase/lipase At5g45950 OS=Arabidopsis thaliana OX=3702 GN=At5g45950 PE=2 SV=1;	PF00657.24	Lipase_GDSL	GDSL-like Lipase/Acylhydrolase
TraesCS6B02G048400	92.9833	29.39	3.02	1.59468	5.00004e-06	0.000127312	yes	up	-	GO:0006355;GO:0006353;GO:000369	BP:regulation of transcription, DNA-templated;BP:DNA-templated transcription, termination;MF:double-stranded DNA binding;	K15032	MTERFD	------	------	------	------	KAF7082331.1	hypothetical protein CFC21_086206 [Triticum aestivum]	------	------	PF02536.16	mTERF	mTERF
TraesCS6B02G048500	23.77	9.97333	2.306	1.20524	4.64964e-10	2.40409e-08	yes	up	Histone H2B [Source:UniProtKB/TrEMBL;Acc:A0A1D6B1L5]	GO:0006334;GO:0005634;GO:0000786;GO:0003677;GO:004698	BP:nucleosome assembly;CC:nucleus;CC:nucleosome;MF:DNA binding;MF:protein heterodimerization activity;	K11252	H2B	------	------	ENOG4111NV5	B:Chromatin structure and dynamics	KAF7082332.1	hypothetical protein CFC21_086207 [Triticum aestivum]	sp|P05621|H2B2_WHEAT;	Histone H2B.2 OS=Triticum aestivum OX=4565 PE=1 SV=2;	PF00125.26;PF00808.25	Histone;CBFD_NFYB_HMF	Core histone H2A/H2B/H3/H4;Histone-like transcription factor
TraesCS6B02G048600	78.3033	27.6367	2.736	1.45191	1.67177e-42	1.16823e-39	yes	up	Histone H2A [Source:UniProtKB/TrEMBL;Acc:A0A1D6B1L3]	GO:0005634;GO:0000786;GO:0003677;GO:004698	CC:nucleus;CC:nucleosome;MF:DNA binding;MF:protein heterodimerization activity;	K11251	H2A	------	------	COG5262	B:Chromatin structure and dynamics	XP_037449836.1	histone H2A.1-like [Triticum dicoccoides]	sp|P02275|H2A1_WHEAT;	Histone H2A.1 OS=Triticum aestivum OX=4565 GN=H2A-9 PE=1 SV=2;	PF16211.7;PF00125.26;PF00808.25	Histone_H2A_C;Histone;CBFD_NFYB_HMF	C-terminus of histone H2A;Core histone H2A/H2B/H3/H4;Histone-like transcription factor
TraesCS6B02G048700	164.65	66.3767	2.424	1.27762	9.66799e-47	7.68783e-44	yes	up	Histone H2A [Source:UniProtKB/TrEMBL;Acc:A0A1D6AWG3]	GO:0006342;GO:0005634;GO:0000786;GO:0005694;GO:0003677;GO:004698	BP:chromatin silencing;CC:nucleus;CC:nucleosome;CC:chromosome;MF:DNA binding;MF:protein heterodimerization activity;	K11251	H2A	------	------	COG5262	B:Chromatin structure and dynamics	XP_020159934.1	histone H2A.1 [Aegilops tauschii subsp. strangulata]	sp|P02275|H2A1_WHEAT;	Histone H2A.1 OS=Triticum aestivum OX=4565 GN=H2A-9 PE=1 SV=2;	PF16211.7;PF00125.26;PF00808.25	Histone_H2A_C;Histone;CBFD_NFYB_HMF	C-terminus of histone H2A;Core histone H2A/H2B/H3/H4;Histone-like transcription factor
TraesCS6B02G048800	41.16	13.6367	2.946	1.55876	1.8014e-27	5.4659e-25	yes	up	Histone H2B [Source:UniProtKB/TrEMBL;Acc:A0A1D6AWG4]	GO:0006334;GO:0005634;GO:0000786;GO:0003677;GO:004698	BP:nucleosome assembly;CC:nucleus;CC:nucleosome;MF:DNA binding;MF:protein heterodimerization activity;	K11252	H2B	------	------	ENOG4111NV5	B:Chromatin structure and dynamics	XP_037454664.1	histone H2B.2-like [Triticum dicoccoides]	sp|P05621|H2B2_WHEAT;	Histone H2B.2 OS=Triticum aestivum OX=4565 PE=1 SV=2;	PF00125.26;PF00808.25	Histone;CBFD_NFYB_HMF	Core histone H2A/H2B/H3/H4;Histone-like transcription factor
TraesCS6B02G049000	67.0367	26.6667	2.451	1.29341	1.76267e-28	5.67179e-26	yes	up	Histone H2A [Source:UniProtKB/TrEMBL;Acc:A0A1D6AWW0]	GO:0005634;GO:0000786;GO:0003677;GO:004698	CC:nucleus;CC:nucleosome;MF:DNA binding;MF:protein heterodimerization activity;	K11251	H2A	------	------	COG5262	B:Chromatin structure and dynamics	XP_037449836.1	histone H2A.1-like [Triticum dicoccoides]	sp|P02275|H2A1_WHEAT;	Histone H2A.1 OS=Triticum aestivum OX=4565 GN=H2A-9 PE=1 SV=2;	PF16211.7;PF00125.26;PF00808.25	Histone_H2A_C;Histone;CBFD_NFYB_HMF	C-terminus of histone H2A;Core histone H2A/H2B/H3/H4;Histone-like transcription factor
TraesCS6B02G049100	26.9067	7.79	3.358	1.74763	4.22486e-21	7.16373e-19	yes	up	Histone H2B [Source:UniProtKB/TrEMBL;Acc:A0A1D6AWW1]	GO:0005634;GO:0000786;GO:0003677;GO:004698	CC:nucleus;CC:nucleosome;MF:DNA binding;MF:protein heterodimerization activity;	K11252	H2B	------	------	ENOG4111NV5	B:Chromatin structure and dynamics	XP_037453603.1	histone H2B.2-like [Triticum dicoccoides]	sp|Q9LGI2|H2B10_ORYSJ;	Histone H2B.10 OS=Oryza sativa subsp. japonica OX=39947 GN=H2B.10 PE=3 SV=1;	PF00125.26;PF00808.25	Histone;CBFD_NFYB_HMF	Core histone H2A/H2B/H3/H4;Histone-like transcription factor
TraesCS6B02G049400	116.58	43.5367	2.624	1.3917	2.04969e-46	1.61136e-43	yes	up	Histone H2A.1 [Source:UniProtKB/Swiss-Prot;Acc:P02275]	GO:0006342;GO:0005634;GO:0000786;GO:0005694;GO:0003677;GO:004698	BP:chromatin silencing;CC:nucleus;CC:nucleosome;CC:chromosome;MF:DNA binding;MF:protein heterodimerization activity;	K11251	H2A	------	------	COG5262	B:Chromatin structure and dynamics	XP_020159934.1	histone H2A.1 [Aegilops tauschii subsp. strangulata]	sp|P02275|H2A1_WHEAT;	Histone H2A.1 OS=Triticum aestivum OX=4565 GN=H2A-9 PE=1 SV=2;	PF16211.7;PF00125.26;PF00808.25	Histone_H2A_C;Histone;CBFD_NFYB_HMF	C-terminus of histone H2A;Core histone H2A/H2B/H3/H4;Histone-like transcription factor
TraesCS6B02G049500	85.9067	31.5067	2.669	1.41633	2.20225e-08	8.87326e-07	yes	up	Histone H2A [Source:UniProtKB/TrEMBL;Acc:A0A1D6B031]	GO:0006342;GO:0005634;GO:0000786;GO:0003677;GO:004698	BP:chromatin silencing;CC:nucleus;CC:nucleosome;MF:DNA binding;MF:protein heterodimerization activity;	K11251	H2A	------	------	COG5262	B:Chromatin structure and dynamics	XP_037449836.1	histone H2A.1-like [Triticum dicoccoides]	sp|P02275|H2A1_WHEAT;	Histone H2A.1 OS=Triticum aestivum OX=4565 GN=H2A-9 PE=1 SV=2;	PF16211.7;PF00125.26;PF00808.25	Histone_H2A_C;Histone;CBFD_NFYB_HMF	C-terminus of histone H2A;Core histone H2A/H2B/H3/H4;Histone-like transcription factor
TraesCS6B02G058400	37.5933	15.3967	2.392	1.25801	4.25824e-18	5.64347e-16	yes	up	Histone H2A [Source:UniProtKB/TrEMBL;Acc:A0A1D6SA75]	GO:0005634;GO:0000786;GO:0003677;GO:004698	CC:nucleus;CC:nucleosome;MF:DNA binding;MF:protein heterodimerization activity;	K11251	H2A	------	------	COG5262	B:Chromatin structure and dynamics	VAI53437.1	unnamed protein product [Triticum turgidum subsp. durum]	sp|P02275|H2A1_WHEAT;	Histone H2A.1 OS=Triticum aestivum OX=4565 GN=H2A-9 PE=1 SV=2;	PF16211.7;PF00125.26;PF00808.25	Histone_H2A_C;Histone;CBFD_NFYB_HMF	C-terminus of histone H2A;Core histone H2A/H2B/H3/H4;Histone-like transcription factor
TraesCS6B02G059200	4.12	1.54333	2.586	1.37076	6.80623e-05	0.00132674	yes	up	-	------	------	------	------	------	------	ENOG410YZ1F	S:Function unknown	KAF7082444.1	hypothetical protein CFC21_086316 [Triticum aestivum]	------	------	PF14009.8	PADRE	PADRE domain
TraesCS6B02G074000	15.9533	7.41	2.1	1.07032	6.98705e-05	0.00135817	yes	up	Histone H4 [Source:UniProtKB/TrEMBL;Acc:A0A077RYQ1]	GO:0090114;GO:0006334;GO:0009414;GO:0006886;GO:0009579;GO:0005730;GO:0005789;GO:0005634;GO:0000786;GO:0005774;GO:0030127;GO:0005886;GO:0005694;GO:0005829;GO:0009506;GO:0009507;GO:0046872;GO:0003677;GO:004698	BP:COPII-coated vesicle budding;BP:nucleosome assembly;BP:response to water deprivation;BP:intracellular protein transport;CC:thylakoid;CC:nucleolus;CC:endoplasmic reticulum membrane;CC:nucleus;CC:nucleosome;CC:vacuolar membrane;CC:COPII vesicle coat;CC:plasma membrane;CC:chromosome;CC:cytosol;CC:plasmodesma;CC:chloroplast;MF:metal ion binding;MF:DNA binding;MF:protein heterodimerization activity;	K11254;K11253	H4;H3	------	------	COG2036	B:Chromatin structure and dynamics	XP_037446040.1	uncharacterized protein LOC119315577 [Triticum dicoccoides]	sp|P62785|H41_WHEAT;	Histone H4 variant TH011 OS=Triticum aestivum OX=4565 PE=3 SV=2;	PF15511.8;PF02969.19;PF15630.8;PF00125.26	CENP-T_C;TAF;CENP-S;Histone	Centromere kinetochore component CENP-T histone fold;TATA box binding protein associated factor;CENP-S protein;Core histone H2A/H2B/H3/H4
TraesCS6B02G075700	2.16333	1.05	2.01	1.00743	5.41569e-13	4.06359e-11	yes	up	-	GO:0005524;GO:004353	MF:ATP binding;MF:ADP binding;	------	------	------	------	COG4886	S:Function unknown	VAI53779.1	unnamed protein product [Triticum turgidum subsp. durum]	sp|Q7XA42|RGA1_SOLBU;	Putative disease resistance protein RGA1 OS=Solanum bulbocastanum OX=147425 GN=RGA1 PE=2 SV=2;	PF00931.24;PF18052.3;PF05725.14	NB-ARC;Rx_N;FNIP	NB-ARC domain;Rx N-terminal domain;FNIP Repeat
TraesCS6B02G078200	56.5833	25.5367	2.159	1.11064	6.89375e-19	9.71316e-17	yes	up	Histone H4 variant TH011 [Source:UniProtKB/Swiss-Prot;Acc:P62785]	GO:0006352;GO:0006334;GO:0009414;GO:0009579;GO:0005730;GO:0005634;GO:0000786;GO:0005774;GO:0005886;GO:0005694;GO:0005829;GO:0009506;GO:0009507;GO:0003677;GO:004698	BP:DNA-templated transcription, initiation;BP:nucleosome assembly;BP:response to water deprivation;CC:thylakoid;CC:nucleolus;CC:nucleus;CC:nucleosome;CC:vacuolar membrane;CC:plasma membrane;CC:chromosome;CC:cytosol;CC:plasmodesma;CC:chloroplast;MF:DNA binding;MF:protein heterodimerization activity;	K11254	H4	------	------	COG2036	B:Chromatin structure and dynamics	XP_015078589.1	uncharacterized protein LOC107022503 [Solanum pennellii]	sp|P62785|H41_WHEAT;	Histone H4 variant TH011 OS=Triticum aestivum OX=4565 PE=3 SV=2;	PF15511.8;PF02969.19;PF15630.8;PF00125.26	CENP-T_C;TAF;CENP-S;Histone	Centromere kinetochore component CENP-T histone fold;TATA box binding protein associated factor;CENP-S protein;Core histone H2A/H2B/H3/H4
TraesCS6B02G078400	101.463	42.71	2.318	1.21298	7.26429e-27	2.05123e-24	yes	up	Histone H4 [Source:UniProtKB/TrEMBL;Acc:A0A077RYQ1]	GO:0006334;GO:0009414;GO:0009579;GO:0005730;GO:0005634;GO:0000786;GO:0005774;GO:0005886;GO:0005694;GO:0005829;GO:0009506;GO:0009507;GO:0003677;GO:004698	BP:nucleosome assembly;BP:response to water deprivation;CC:thylakoid;CC:nucleolus;CC:nucleus;CC:nucleosome;CC:vacuolar membrane;CC:plasma membrane;CC:chromosome;CC:cytosol;CC:plasmodesma;CC:chloroplast;MF:DNA binding;MF:protein heterodimerization activity;	K11254	H4	------	------	COG2036	B:Chromatin structure and dynamics	XP_037446040.1	uncharacterized protein LOC119315577 [Triticum dicoccoides]	sp|P62785|H41_WHEAT;	Histone H4 variant TH011 OS=Triticum aestivum OX=4565 PE=3 SV=2;	PF15511.8;PF02969.19;PF15630.8;PF00125.26	CENP-T_C;TAF;CENP-S;Histone	Centromere kinetochore component CENP-T histone fold;TATA box binding protein associated factor;CENP-S protein;Core histone H2A/H2B/H3/H4
TraesCS6B02G078900	35.9933	14.49	2.427	1.27909	5.98077e-21	9.82793e-19	yes	up	Histone H4 [Source:UniProtKB/TrEMBL;Acc:A0A077RYQ1]	GO:0006334;GO:0009414;GO:0009579;GO:0005730;GO:0005634;GO:0000786;GO:0005774;GO:0005886;GO:0005694;GO:0005829;GO:0009506;GO:0009507;GO:0003677;GO:004698	BP:nucleosome assembly;BP:response to water deprivation;CC:thylakoid;CC:nucleolus;CC:nucleus;CC:nucleosome;CC:vacuolar membrane;CC:plasma membrane;CC:chromosome;CC:cytosol;CC:plasmodesma;CC:chloroplast;MF:DNA binding;MF:protein heterodimerization activity;	K11254;K11253	H4;H3	------	------	COG2036	B:Chromatin structure and dynamics	XP_037446040.1	uncharacterized protein LOC119315577 [Triticum dicoccoides]	sp|P62785|H41_WHEAT;	Histone H4 variant TH011 OS=Triticum aestivum OX=4565 PE=3 SV=2;	PF15511.8;PF02969.19;PF15630.8;PF00125.26	CENP-T_C;TAF;CENP-S;Histone	Centromere kinetochore component CENP-T histone fold;TATA box binding protein associated factor;CENP-S protein;Core histone H2A/H2B/H3/H4
TraesCS6B02G079000	117.23	42.93	2.674	1.41918	1.56991e-38	9.69717e-36	yes	up	Histone H4 variant TH011 [Source:UniProtKB/Swiss-Prot;Acc:P62785]	GO:0006352;GO:0006334;GO:0009414;GO:0009579;GO:0005730;GO:0005634;GO:0000786;GO:0005774;GO:0005886;GO:0005694;GO:0005829;GO:0009506;GO:0009507;GO:0003677;GO:004698	BP:DNA-templated transcription, initiation;BP:nucleosome assembly;BP:response to water deprivation;CC:thylakoid;CC:nucleolus;CC:nucleus;CC:nucleosome;CC:vacuolar membrane;CC:plasma membrane;CC:chromosome;CC:cytosol;CC:plasmodesma;CC:chloroplast;MF:DNA binding;MF:protein heterodimerization activity;	K11254	H4	------	------	COG2036	B:Chromatin structure and dynamics	XP_037446040.1	uncharacterized protein LOC119315577 [Triticum dicoccoides]	sp|P62785|H41_WHEAT;	Histone H4 variant TH011 OS=Triticum aestivum OX=4565 PE=3 SV=2;	PF15511.8;PF02969.19;PF15630.8;PF00125.26	CENP-T_C;TAF;CENP-S;Histone	Centromere kinetochore component CENP-T histone fold;TATA box binding protein associated factor;CENP-S protein;Core histone H2A/H2B/H3/H4
TraesCS6B02G079200	95.89	37.9133	2.471	1.30506	7.30783e-21	1.18956e-18	yes	up	Histone H4 [Source:UniProtKB/TrEMBL;Acc:A0A077RYQ1]	GO:0006352;GO:0006334;GO:0009414;GO:0009579;GO:0005730;GO:0005634;GO:0000786;GO:0005774;GO:0005886;GO:0005694;GO:0005829;GO:0009506;GO:0009507;GO:0003677;GO:004698	BP:DNA-templated transcription, initiation;BP:nucleosome assembly;BP:response to water deprivation;CC:thylakoid;CC:nucleolus;CC:nucleus;CC:nucleosome;CC:vacuolar membrane;CC:plasma membrane;CC:chromosome;CC:cytosol;CC:plasmodesma;CC:chloroplast;MF:DNA binding;MF:protein heterodimerization activity;	K11254	H4	------	------	COG2036	B:Chromatin structure and dynamics	XP_037446040.1	uncharacterized protein LOC119315577 [Triticum dicoccoides]	sp|P62785|H41_WHEAT;	Histone H4 variant TH011 OS=Triticum aestivum OX=4565 PE=3 SV=2;	PF15511.8;PF02969.19;PF15630.8;PF00125.26	CENP-T_C;TAF;CENP-S;Histone	Centromere kinetochore component CENP-T histone fold;TATA box binding protein associated factor;CENP-S protein;Core histone H2A/H2B/H3/H4
TraesCS6B02G081800	46.0767	17.1833	2.601	1.37916	4.48007e-21	7.55942e-19	yes	up	Histone H3.2 [Source:UniProtKB/Swiss-Prot;Acc:P68428]	GO:0005634;GO:0005694;GO:0000786;GO:0003677;GO:004698	CC:nucleus;CC:chromosome;CC:nucleosome;MF:DNA binding;MF:protein heterodimerization activity;	K11253	H3	------	------	COG2036	B:Chromatin structure and dynamics	XP_031497980.1	histone H3.v1-like [Nymphaea colorata]	sp|P68429|H32_MEDSA;	Histone H3.2 OS=Medicago sativa OX=3879 GN=H3-1.1 PE=1 SV=2;	PF00125.26;PF15511.8;PF15630.8	Histone;CENP-T_C;CENP-S	Core histone H2A/H2B/H3/H4;Centromere kinetochore component CENP-T histone fold;CENP-S protein
TraesCS6B02G082100	9.42333	3.16	2.972	1.57128	1.03933e-10	5.90328e-09	yes	up	Histone H2A [Source:UniProtKB/TrEMBL;Acc:A0A1D6AV43]	GO:0006342;GO:0005634;GO:0000786;GO:0003677;GO:004698	BP:chromatin silencing;CC:nucleus;CC:nucleosome;MF:DNA binding;MF:protein heterodimerization activity;	K11251	H2A	------	------	COG5262	B:Chromatin structure and dynamics	KAF7082731.1	hypothetical protein CFC21_086588 [Triticum aestivum]	sp|P02275|H2A1_WHEAT;	Histone H2A.1 OS=Triticum aestivum OX=4565 GN=H2A-9 PE=1 SV=2;	PF16211.7;PF00125.26;PF00808.25	Histone_H2A_C;Histone;CBFD_NFYB_HMF	C-terminus of histone H2A;Core histone H2A/H2B/H3/H4;Histone-like transcription factor
TraesCS6B02G082200	36.5667	11.7033	3.066	1.61645	4.24828e-24	9.35989e-22	yes	up	Histone H3.2 [Source:UniProtKB/Swiss-Prot;Acc:P68428]	GO:0005634;GO:0005694;GO:0000786;GO:0003677;GO:004698	CC:nucleus;CC:chromosome;CC:nucleosome;MF:DNA binding;MF:protein heterodimerization activity;	K11253	H3	------	------	COG2036	B:Chromatin structure and dynamics	AQK43641.1	Histone H3.2 [Zea mays]	sp|P68429|H32_MEDSA;	Histone H3.2 OS=Medicago sativa OX=3879 GN=H3-1.1 PE=1 SV=2;	PF00125.26;PF15511.8;PF15630.8	Histone;CENP-T_C;CENP-S	Core histone H2A/H2B/H3/H4;Centromere kinetochore component CENP-T histone fold;CENP-S protein
TraesCS6B02G082300	12.8367	5.73333	2.169	1.11711	1.30445e-11	8.31735e-10	yes	up	Histone H2A [Source:UniProtKB/TrEMBL;Acc:A0A1D6AXK2]	GO:0005634;GO:0000786;GO:0003677;GO:004698	CC:nucleus;CC:nucleosome;MF:DNA binding;MF:protein heterodimerization activity;	K11251	H2A	------	------	COG5262	B:Chromatin structure and dynamics	KAF7082731.1	hypothetical protein CFC21_086588 [Triticum aestivum]	sp|P02275|H2A1_WHEAT;	Histone H2A.1 OS=Triticum aestivum OX=4565 GN=H2A-9 PE=1 SV=2;	PF16211.7;PF00125.26;PF00808.25	Histone_H2A_C;Histone;CBFD_NFYB_HMF	C-terminus of histone H2A;Core histone H2A/H2B/H3/H4;Histone-like transcription factor
TraesCS6B02G082400	25.0967	8.94	2.706	1.43636	1.6429e-13	1.31559e-11	yes	up	Histone H2A [Source:UniProtKB/TrEMBL;Acc:A0A1D6B0L4]	GO:0006342;GO:0005634;GO:0000786;GO:0003677;GO:004698	BP:chromatin silencing;CC:nucleus;CC:nucleosome;MF:DNA binding;MF:protein heterodimerization activity;	K11251	H2A	------	------	COG5262	B:Chromatin structure and dynamics	KAF7082733.1	hypothetical protein CFC21_086590 [Triticum aestivum]	sp|P02275|H2A1_WHEAT;	Histone H2A.1 OS=Triticum aestivum OX=4565 GN=H2A-9 PE=1 SV=2;	PF16211.7;PF00125.26;PF00808.25	Histone_H2A_C;Histone;CBFD_NFYB_HMF	C-terminus of histone H2A;Core histone H2A/H2B/H3/H4;Histone-like transcription factor
TraesCS6B02G082500	36.63	14.1133	2.529	1.33832	2.92781e-18	3.92536e-16	yes	up	Histone H2A [Source:UniProtKB/TrEMBL;Acc:A0A1D6AZN3]	GO:0005634;GO:0000786;GO:0003677;GO:004698	CC:nucleus;CC:nucleosome;MF:DNA binding;MF:protein heterodimerization activity;	K11251	H2A	------	------	COG5262	B:Chromatin structure and dynamics	BAK00643.1	predicted protein [Hordeum vulgare subsp. vulgare]	sp|P02275|H2A1_WHEAT;	Histone H2A.1 OS=Triticum aestivum OX=4565 GN=H2A-9 PE=1 SV=2;	PF16211.7;PF00125.26;PF00808.25	Histone_H2A_C;Histone;CBFD_NFYB_HMF	C-terminus of histone H2A;Core histone H2A/H2B/H3/H4;Histone-like transcription factor
TraesCS6B02G082600	96.8	41.1267	2.297	1.20001	3.14246e-27	9.3304e-25	yes	up	Histone H2B [Source:UniProtKB/TrEMBL;Acc:A0A341X3F4]	GO:0006334;GO:0016021;GO:0005634;GO:0000786;GO:0003677;GO:004698	BP:nucleosome assembly;CC:integral component of membrane;CC:nucleus;CC:nucleosome;MF:DNA binding;MF:protein heterodimerization activity;	K11252	H2B	------	------	ENOG4111NV5	B:Chromatin structure and dynamics	EMS46482.1	hypothetical protein TRIUR3_19478 [Triticum urartu]	sp|P05621|H2B2_WHEAT;	Histone H2B.2 OS=Triticum aestivum OX=4565 PE=1 SV=2;	PF00125.26;PF00808.25	Histone;CBFD_NFYB_HMF	Core histone H2A/H2B/H3/H4;Histone-like transcription factor
TraesCS6B02G082800	35.0467	13.82	2.499	1.32112	1.29969e-17	1.662e-15	yes	up	Histone H4 [Source:UniProtKB/TrEMBL;Acc:A0A077RYQ1]	GO:0009414;GO:0018298;GO:0009765;GO:0090114;GO:0006334;GO:0006886;GO:0016192;GO:0005829;GO:0005789;GO:0000786;GO:0009579;GO:0009536;GO:0005730;GO:0005634;GO:0005774;GO:0005694;GO:0009535;GO:0005886;GO:0030126;GO:0009506;GO:0009507;GO:0009522;GO:0009523;GO:0000139;GO:0030127;GO:0003677;GO:0005198;GO:0046872;GO:0005524;GO:0016168;GO:004698	BP:response to water deprivation;BP:protein-chromophore linkage;BP:photosynthesis, light harvesting;BP:COPII-coated vesicle budding;BP:nucleosome assembly;BP:intracellular protein transport;BP:vesicle-mediated transport;CC:cytosol;CC:endoplasmic reticulum membrane;CC:nucleosome;CC:thylakoid;CC:plastid;CC:nucleolus;CC:nucleus;CC:vacuolar membrane;CC:chromosome;CC:chloroplast thylakoid membrane;CC:…	K11254;K11253	H4;H3	------	------	COG2036	B:Chromatin structure and dynamics	KAE8779459.1	Histone H4 [Hordeum vulgare]	sp|P62785|H41_WHEAT;	Histone H4 variant TH011 OS=Triticum aestivum OX=4565 PE=3 SV=2;	PF15511.8;PF02969.19;PF15630.8;PF00125.26	CENP-T_C;TAF;CENP-S;Histone	Centromere kinetochore component CENP-T histone fold;TATA box binding protein associated factor;CENP-S protein;Core histone H2A/H2B/H3/H4
TraesCS6B02G084100	37.3667	11.07	3.228	1.69069	6.74406e-06	0.000166629	yes	up	Histone H4 variant TH011 [Source:UniProtKB/Swiss-Prot;Acc:P62785]	GO:0006352;GO:0006334;GO:0009414;GO:0009579;GO:0005730;GO:0005634;GO:0000786;GO:0005774;GO:0005886;GO:0005694;GO:0005829;GO:0009506;GO:0009507;GO:0046872;GO:0003677;GO:004698	BP:DNA-templated transcription, initiation;BP:nucleosome assembly;BP:response to water deprivation;CC:thylakoid;CC:nucleolus;CC:nucleus;CC:nucleosome;CC:vacuolar membrane;CC:plasma membrane;CC:chromosome;CC:cytosol;CC:plasmodesma;CC:chloroplast;MF:metal ion binding;MF:DNA binding;MF:protein heterodimerization activity;	K11254	H4	------	------	------	------	KAG4994989.1	hypothetical protein JHK86_031816 [Glycine max]	sp|P62785|H41_WHEAT;	Histone H4 variant TH011 OS=Triticum aestivum OX=4565 PE=3 SV=2;	PF15511.8;PF02969.19;PF15630.8;PF00125.26	CENP-T_C;TAF;CENP-S;Histone	Centromere kinetochore component CENP-T histone fold;TATA box binding protein associated factor;CENP-S protein;Core histone H2A/H2B/H3/H4
TraesCS6B02G084700	34.09	11.9567	2.76	1.46481	2.1442e-09	1.00979e-07	yes	up	Histone H3.2 [Source:UniProtKB/Swiss-Prot;Acc:P68428]	GO:0005634;GO:0005694;GO:0000786;GO:0003677;GO:004698	CC:nucleus;CC:chromosome;CC:nucleosome;MF:DNA binding;MF:protein heterodimerization activity;	K11253	H3	------	------	COG2036	B:Chromatin structure and dynamics	KAF7082767.1	hypothetical protein CFC21_086617 [Triticum aestivum]	sp|P68429|H32_MEDSA;	Histone H3.2 OS=Medicago sativa OX=3879 GN=H3-1.1 PE=1 SV=2;	PF00125.26;PF15511.8;PF15630.8	Histone;CENP-T_C;CENP-S	Core histone H2A/H2B/H3/H4;Centromere kinetochore component CENP-T histone fold;CENP-S protein
TraesCS6B02G084800	20.65	7.38	2.768	1.46862	5.83766e-07	1.78618e-05	yes	up	-	GO:0005634;GO:0000786;GO:0046982;GO:000367	CC:nucleus;CC:nucleosome;MF:protein heterodimerization activity;MF:DNA binding;	K11253	H3	------	------	COG2036	B:Chromatin structure and dynamics	KAF7082767.1	hypothetical protein CFC21_086617 [Triticum aestivum]	sp|P68429|H32_MEDSA;	Histone H3.2 OS=Medicago sativa OX=3879 GN=H3-1.1 PE=1 SV=2;	------	------	------
TraesCS6B02G093600	4.39	2.05333	2.059	1.04217	3.27796e-07	1.05574e-05	yes	up	-	GO:000551	MF:protein binding;	------	------	------	------	------	------	KAF7082872.1	hypothetical protein CFC21_086709 [Triticum aestivum]	sp|Q7X7A4|MOF_ORYSJ;	MEIOTIC F-BOX protein MOF OS=Oryza sativa subsp. japonica OX=39947 GN=MOF PE=1 SV=2;	PF12937.9	F-box-like	F-box-like
TraesCS6B02G115800	109.51	42.4033	2.499	1.32128	4.11785e-17	5.03317e-15	yes	up	Histone H2B [Source:UniProtKB/TrEMBL;Acc:W5GCJ7]	GO:0006334;GO:0016021;GO:0005634;GO:0000786;GO:0005694;GO:0003677;GO:004698	BP:nucleosome assembly;CC:integral component of membrane;CC:nucleus;CC:nucleosome;CC:chromosome;MF:DNA binding;MF:protein heterodimerization activity;	K11252	H2B	------	------	ENOG4111NV5	B:Chromatin structure and dynamics	EMS46482.1	hypothetical protein TRIUR3_19478 [Triticum urartu]	sp|P05621|H2B2_WHEAT;	Histone H2B.2 OS=Triticum aestivum OX=4565 PE=1 SV=2;	PF00125.26;PF00808.25	Histone;CBFD_NFYB_HMF	Core histone H2A/H2B/H3/H4;Histone-like transcription factor
TraesCS6B02G116000	132.33	51.7833	2.49	1.31617	3.76666e-26	9.83326e-24	yes	up	Histone H2B [Source:UniProtKB/TrEMBL;Acc:W5GCJ7]	GO:0006334;GO:0016021;GO:0005634;GO:0000786;GO:0005694;GO:0003677;GO:004698	BP:nucleosome assembly;CC:integral component of membrane;CC:nucleus;CC:nucleosome;CC:chromosome;MF:DNA binding;MF:protein heterodimerization activity;	K11252	H2B	------	------	ENOG4111NV5	B:Chromatin structure and dynamics	EMS46482.1	hypothetical protein TRIUR3_19478 [Triticum urartu]	sp|P05621|H2B2_WHEAT;	Histone H2B.2 OS=Triticum aestivum OX=4565 PE=1 SV=2;	PF00125.26;PF00808.25	Histone;CBFD_NFYB_HMF	Core histone H2A/H2B/H3/H4;Histone-like transcription factor
TraesCS6B02G145200	21.5967	9.16	2.293	1.19694	3.26244e-09	1.50366e-07	yes	up	Histone H2A [Source:UniProtKB/TrEMBL;Acc:A0A1D6B0V1]	GO:0005634;GO:0000786;GO:0003677;GO:004698	CC:nucleus;CC:nucleosome;MF:DNA binding;MF:protein heterodimerization activity;	K11251	H2A	------	------	COG5262	B:Chromatin structure and dynamics	XP_037453977.1	histone H2A-like [Triticum dicoccoides]	sp|P40280|H2A_MAIZE;	Histone H2A OS=Zea mays OX=4577 PE=2 SV=1;	PF16211.7;PF00125.26;PF00808.25	Histone_H2A_C;Histone;CBFD_NFYB_HMF	C-terminus of histone H2A;Core histone H2A/H2B/H3/H4;Histone-like transcription factor
TraesCS6B02G205900	0.666667	0.183333	3.464	1.7926	1.08378e-05	0.000255278	yes	up	-	GO:0016020;GO:0016021;GO:0042626;GO:0140359;GO:000552	CC:membrane;CC:integral component of membrane;MF:ATPase activity, coupled to transmembrane movement of substances;MF:ABC-type transmembrane transporter activity;MF:ATP binding;	------	------	------	------	COG0842	V:Defense mechanisms	KAF7084265.1	hypothetical protein CFC21_087931 [Triticum aestivum]	sp|Q8GU88|AB39G_ORYSJ;	ABC transporter G family member 39 OS=Oryza sativa subsp. japonica OX=39947 GN=ABCG39 PE=3 SV=1;	PF01061.26;PF00005.29;PF08370.13;PF19055.2;PF14510.8;PF00004.31	ABC2_membrane;ABC_tran;PDR_assoc;ABC2_membrane_7;ABC_trans_N;AAA	ABC-2 type transporter;ABC transporter;Plant PDR ABC transporter associated;ABC-2 type transporter;ABC-transporter N-terminal;ATPase family associated with various cellular activities
TraesCS6B02G215200	0.25	0.0166667	15.488	3.95305	0.0033121	0.0361868	yes	up	-	GO:004698	MF:protein dimerization activity;	------	------	------	------	ENOG410YFS3	S:Function unknown	KAF7084387.1	hypothetical protein CFC21_088028 [Triticum aestivum]	sp|Q9LTS4|BH041_ARATH;	Putative transcription factor bHLH041 OS=Arabidopsis thaliana OX=3702 GN=BHLH41 PE=3 SV=1;	PF00010.28	HLH	Helix-loop-helix DNA-binding domain
TraesCS6B02G256500	0.85	0.19	4.277	2.09662	0.00323227	0.0355062	yes	up	-	GO:0009299;GO:0009416;GO:000563	BP:mRNA transcription;BP:response to light stimulus;CC:nucleus;	------	------	------	------	ENOG41106UU;ENOG410YFPQ;ENOG410ZFBH	S:Function unknown;	XP_037453843.1	protein G1-like3 [Triticum dicoccoides]	sp|A2XVI8|G1L4_ORYSI;	Protein G1-like4 OS=Oryza sativa subsp. indica OX=39946 GN=OsI_16643 PE=3 SV=1;	PF04852.14	DUF640	Protein of unknown function
TraesCS6B02G288000	134.947	60.2033	2.192	1.132	2.73892e-27	8.16729e-25	yes	up	Histone H4 [Source:UniProtKB/TrEMBL;Acc:A0A077RYQ1]	GO:0090114;GO:0006334;GO:0009414;GO:0006886;GO:0009579;GO:0005730;GO:0005789;GO:0005634;GO:0000786;GO:0005774;GO:0030127;GO:0005886;GO:0005694;GO:0005829;GO:0009506;GO:0009507;GO:0046872;GO:0003677;GO:004698	BP:COPII-coated vesicle budding;BP:nucleosome assembly;BP:response to water deprivation;BP:intracellular protein transport;CC:thylakoid;CC:nucleolus;CC:endoplasmic reticulum membrane;CC:nucleus;CC:nucleosome;CC:vacuolar membrane;CC:COPII vesicle coat;CC:plasma membrane;CC:chromosome;CC:cytosol;CC:plasmodesma;CC:chloroplast;MF:metal ion binding;MF:DNA binding;MF:protein heterodimerization activity;	K11254;K11253	H4;H3	------	------	COG2036	B:Chromatin structure and dynamics	RWW84977.1	hypothetical protein BHE74_00006394 [Ensete ventricosum]	sp|P62785|H41_WHEAT;	Histone H4 variant TH011 OS=Triticum aestivum OX=4565 PE=3 SV=2;	PF15511.8;PF02969.19;PF15630.8;PF00125.26	CENP-T_C;TAF;CENP-S;Histone	Centromere kinetochore component CENP-T histone fold;TATA box binding protein associated factor;CENP-S protein;Core histone H2A/H2B/H3/H4
TraesCS6B02G290500	2.88333	1.40333	2.005	1.0033	4.82242e-06	0.000123198	yes	up	-	GO:0055085;GO:0016021;GO:0016020;GO:002285	BP:transmembrane transport;CC:integral component of membrane;CC:membrane;MF:transmembrane transporter activity;	------	------	------	------	COG3104	E:Amino acid transport and metabolism	KAF7085350.1	hypothetical protein CFC21_088789 [Triticum aestivum]	sp|Q9LQL2|PTR14_ARATH;	Protein NRT1/ PTR FAMILY 7.3 OS=Arabidopsis thaliana OX=3702 GN=NPF7.3 PE=1 SV=2;	PF00854.23	PTR2	POT family
TraesCS6B02G295600	2.79333	1.08	2.526	1.33667	1.36951e-07	4.73956e-06	yes	up	-	GO:0055085;GO:0016020;GO:0016021;GO:002285	BP:transmembrane transport;CC:membrane;CC:integral component of membrane;MF:transmembrane transporter activity;	K14638	SLC15A3_4, PHT	------	------	COG3104	E:Amino acid transport and metabolism	XP_037456092.1	protein NRT1/ PTR FAMILY 8.3-like [Triticum dicoccoides]	sp|P46032|PTR2_ARATH;	Protein NRT1/ PTR FAMILY 8.3 OS=Arabidopsis thaliana OX=3702 GN=NPF8.3 PE=1 SV=1;	PF00854.23	PTR2	POT family
TraesCS6B02G351100	4.48667	1.39667	2.861	1.51656	3.46583e-05	0.000721355	yes	up	-	GO:0006979;GO:0042744;GO:0005576;GO:0020037;GO:0046872;GO:000460	BP:response to oxidative stress;BP:hydrogen peroxide catabolic process;CC:extracellular region;MF:heme binding;MF:metal ion binding;MF:peroxidase activity;	K00430	E1.11.1.7	map00940	Phenylpropanoid biosynthesis	ENOG41105XA	S:Function unknown	KAF7086013.1	hypothetical protein CFC21_089374 [Triticum aestivum]	sp|Q9FEQ8|PER2_MAIZE;	Peroxidase 2 OS=Zea mays OX=4577 GN=PER2 PE=2 SV=1;	PF00141.25	peroxidase	Peroxidase
TraesCS6B02G380700	1.86667	0.506667	3.627	1.85886	0.00232015	0.0271683	yes	up	-	------	------	------	------	------	------	------	------	KAF7086383.1	hypothetical protein CFC21_089675 [Triticum aestivum]	------	------	------	------	------
TraesCS6B02G401200	1.87667	0.563333	3.198	1.67696	0.00185409	0.0226452	yes	up	-	------	------	------	------	------	------	ENOG410YKIU	S:Function unknown	XP_037455682.1	uncharacterized protein LOC119326081 [Triticum dicoccoides]	------	------	------	------	------
TraesCS6B02G404400	91.7867	38.6567	2.308	1.20653	4.73481e-16	5.1503e-14	yes	up	Histone H4 [Source:UniProtKB/TrEMBL;Acc:A0A077RYQ1]	GO:0006334;GO:0009414;GO:0009579;GO:0005730;GO:0005634;GO:0000786;GO:0005774;GO:0005886;GO:0005694;GO:0005829;GO:0009506;GO:0009507;GO:0003677;GO:004698	BP:nucleosome assembly;BP:response to water deprivation;CC:thylakoid;CC:nucleolus;CC:nucleus;CC:nucleosome;CC:vacuolar membrane;CC:plasma membrane;CC:chromosome;CC:cytosol;CC:plasmodesma;CC:chloroplast;MF:DNA binding;MF:protein heterodimerization activity;	K11254;K11253	H4;H3	------	------	COG2036	B:Chromatin structure and dynamics	XP_020166659.2	histone H4 [Aegilops tauschii subsp. strangulata]	sp|P62785|H41_WHEAT;	Histone H4 variant TH011 OS=Triticum aestivum OX=4565 PE=3 SV=2;	PF15511.8;PF02969.19;PF15630.8;PF00125.26	CENP-T_C;TAF;CENP-S;Histone	Centromere kinetochore component CENP-T histone fold;TATA box binding protein associated factor;CENP-S protein;Core histone H2A/H2B/H3/H4
TraesCS6B02G413600	4.68	1.89	2.416	1.2725	1.08412e-05	0.000255278	yes	up	-	GO:0006468;GO:0018105;GO:0035556;GO:0046777;GO:0005737;GO:0005634;GO:0004683;GO:0009931;GO:0004674;GO:0005516;GO:0004672;GO:000552	BP:protein phosphorylation;BP:peptidyl-serine phosphorylation;BP:intracellular signal transduction;BP:protein autophosphorylation;CC:cytoplasm;CC:nucleus;MF:calmodulin-dependent protein kinase activity;MF:calcium-dependent protein serine/threonine kinase activity;MF:protein serine/threonine kinase activity;MF:calmodulin binding;MF:protein kinase activity;MF:ATP binding;	------	------	------	------	ENOG410XRMJ	T:Signal transduction mechanisms	KAF7086752.1	hypothetical protein CFC21_090011 [Triticum aestivum]	sp|Q93VK0|PPCK2_ARATH;	Phosphoenolpyruvate carboxylase kinase 2 OS=Arabidopsis thaliana OX=3702 GN=PPCK2 PE=1 SV=2;	PF00069.27;PF07714.19;PF14531.8;PF01636.25	Pkinase;PK_Tyr_Ser-Thr;Kinase-like;APH	Protein kinase domain;Protein tyrosine and serine/threonine kinase;Kinase-like;Phosphotransferase enzyme family
TraesCS6B02G418100	1.11	0.446667	2.41	1.26876	0.0010614	0.0142414	yes	up	-	GO:001602	CC:integral component of membrane;	K24195	XPR1, PHO1	------	------	COG5409	T:Signal transduction mechanisms	KAF7086798.1	hypothetical protein CFC21_090059 [Triticum aestivum]	sp|Q6K991|PHO12_ORYSJ;	Phosphate transporter PHO1-2 OS=Oryza sativa subsp. japonica OX=39947 GN=PHO1-2 PE=2 SV=1;	PF03124.16;PF03105.21	EXS;SPX	EXS family;SPX domain
[truncated: 1,692 more rows]

## Sheet: Table S3-2
Table S3-2. Expression and functional annotation of DEGs in Fielder_LP vs. CK
[truncated: 3,030 more rows]

## Sheet: Table S3-3
Table S3-3. Expression and functional annotation of DEGs in Fielder_Al vs. LP
[truncated: 826 more rows]

## Sheet: Table S3-4
Table S3-4. Expression and functional annotation of DEGs in Ardito_Al vs. CK
[truncated: 4,405 more rows]

## Sheet: Table S3-5
Table S3-5. Expression and functional annotation of DEGs in Ardito_LP vs. CK
[truncated: 1,431 more rows]

## Sheet: Table S3-6
Table S3-6. Expression and functional annotation of DEGs in Ardito_Al vs. LP
[truncated: 391 more rows]

[truncated: 3 more sheets: Table S3-7, Table S3-8, Table S3-9]
